# Supplementary material for: Retrospective Evaluation of New Chinese Diagnostic Scoring System for Disseminated Intravascular Coagulation
Source: PLoS One. 2015 Jun 15;10(6):e0129170. doi: 10.1371/journal.pone.0129170 (PMC4467973; doi:10.1371/journal.pone.0129170)
Supplement: S1 Dataset — (XLSX) [file pone.0129170.s001.xlsx]

## Sheet: Pateints without HM
Name	Medical Number	Age	Gender	Underlying diseases	Date	PLT（G/L）	Decline of PLT	D-dimer(mg/L)	FDPs(mg/L)	ATA(%)	PT(s)	APTT(s)	Fbg(g/L)	WBC（G/L）	Hematocrit(%)	TB(umol/L)	Cr(umol/L)	Serum sodium(umol/L)	Serum potassium(umol/L)	Bleeding	Organ failure	Death	SOFA-score	APACHEII-score	ISTH score	JMHW score	JAAM score	CDSS score
陈巧珠	1232260	77	Female	infection	2014-02-19	206	＜50%	20	363.8	91	120	66.8	3.62	23.9	43.5	12.4	159.3	166	3.8	No	Yes	Yes	5	23	5	7	4	8
卢涛	1263018	44	Male	shock/hypoxic-ischemic	2014-01-07	128	＜50%	20	189.1	22	24.9	118.5	2.18	19.96	40	28.5	352.4	154	5.4	Yes	Yes	No	16	30	5	7	5	8
胡乾高	1267699	63	Male	solid tumors	2013-01-24	130	＜50%	7.63	37.1	64	15	44.5	5.49	10.69	34.7	10.9	71.1	144	4.6	No	Yes	No	3	5	3	4	3	5
郭荣	1290605	85	Female	infection	2014-01-01	157	＜50%	10.86	47.3	60	13.1	35.5	7.42	3.33	37.7	8.4	135.5	138	4.9	No	Yes	No	5	15	3	5	3	6
李涌	1324075	19	Male	unknown reason	2013-11-28	203	＜50%	20	53.1	91	24.2	39.7	0.6	7.33	37.3	18.4	72.4	140.9	4.03	Yes	No	No	0	0	—	7	—	7
白学芝	1355143	63	Male	trauma/post-surgery/poisoning	2014-01-22	232	＜50%	8.58	29.9	51	15.7	45.7	3.01	12.28	45.5	55.5	232.3	143	6	No	Yes	No	14	25	3	4	4	5
杨德娟	1355359	84	Female	shock/hypoxic-ischemic	2013-12-29	124	＜50%	20	121	50	27.1	77.9	1.61	26.62	29.5	17.8	224.2	139	4.1	Yes	Yes	Yes	13	29	5	8	6	8
杨国华	1359584	36	Male	infection	2013-09-30	145	＜50%	8.76	35.8	58	19.6	42.6	2.46	4.94	42.3	86.6	83.1	136	3.7	No	Yes	No	4	2	4	4	4	6
杨帅	1365262	15	Male	infection	2014-02-10	70	＜50%	3.5	17.1	94	27.5	48.5	4.26	4.44	21.3	5.2	87.9	144	2.6	Yes	Yes	No	2	6	5	8	5	7
姚振新	1365423	49	Male	trauma/post-surgery/poisoning	2013-11-16	65	＜50%	20	80.1	88	15.1	41.8	1.57	9.27	41.5	51.5	54	139	3.5	No	Yes	No	7	8	4	7	6	8
刘俊海	1372763	55	Male	solid tumors	2013-08-25	131	＜50%	3.61	39.2	51	16.8	41.8	1.36	9.16	32.5	357	72.5	142.4	3.49	No	Yes	Yes	5	6	3	5	3	3
周金元	1376247	65	Male	trauma/post-surgery/poisoning	2014-01-16	71	≥50%	20	66.4	19	25.6	65.6	1.96	7.4	31.8	61.5	72.1	142	4.2	No	Yes	Yes	13	20	6	8	7	11
刘建锋	1385299	41	Male	trauma/post-surgery/poisoning	2013-06-22	64	＜50%	20	121	47	23	180	0.9	3.63	34.9	95.8	63	145	4.4	No	Yes	No	10	9	7	10	7	11
张军	1398215	38	Male	infection	2013-06-06	140	＜50%	1.14	4.1	37	33.6	65	0.6	33.64	16.9	32.5	54.4	141	4.7	No	Yes	No	4	14	3	6	2	6
任家清	1398330	54	Male	trauma/post-surgery/poisoning	2013-06-04	42	＜50%	2.29	11.8	54	18.9	44.7	1.46	4.71	30.0	23.9	63.6	136	4.3	No	Yes	No	6	6	4	7	4	5
金永年	1399859	82	Male	infection	2014-01-17	25	＜50%	2.79	10.9	27	26	53.1	1.43	6.74	34.1	56.5	546.4	133.8	4.48	No	Yes	No	9	10	6	8	5	7
魏琼霞	1400477	51	Female	trauma/post-surgery/poisoning	2013-09-12	96	＜50%	3.84	36.2	64	16.2	57.2	2.23	6.4	24.6	50.4	53.5	141	4.3	No	Yes	No	4	6	4	5	4	5
汪继先	1405619	74	Male	infection	2014-01-12	148	＜50%	20	121	103	16.6	59	5.2	8.89	48.4	8.9	82.3	157.4	4.39	Yes	Yes	No	2	10	3	6	3	7
余蓓	1406291	17	Female	infection	2013-10-18	15	＜50%	20	121	53	17.9	49	0.6	8.9	37.4	46.9	86.9	135.4	3.1	Yes	Yes	No	10	6	6	11	7	9
童敬忠	1408295	71	Male	infection	2014-01-29	227	＜50%	8.83	34.3	70	18.1	43.9	5.61	19.18	29.3	10.6	66.6	145	5.1	No	Yes	No	3	18	3	4	4	5
吴炳臣	1408558	78	Male	infection	2014-02-09	46	＜50%	20	231.5	13	79.1	180	0.6	25.49	12.8	293.4	347.4	133	6.4	Yes	Yes	Yes	18	31	8	13	7	11
冯政权	1410089	49	Male	infection	2013-06-06	59	≥50%	9.98	52	53	24.9	62.1	4.65	51.57	21.6	42.1	162.3	145.3	3.5	Yes	Yes	No	12	15	6	9	8	11
李仙芝	1412470	62	Female	infection	2013-07-12	16	＜50%	7.35	32.4	64	18.5	39.9	6.35	0.53	17.7	51	51.2	136	3.1	No	Yes	No	9	21	5	7	7	7
方洪	1416671	47	Male	solid tumors	2013-12-09	104	≥50%	20	181.5	92	17	71.3	3.53	10.85	26.9	355.7	83.7	134.3	3.37	No	Yes	Yes	5	5	3	6	6	8
魏亚丽	1421416	54	Female	solid tumors	2013-06-05	56	＜50%	13.53	90.3	39	20.3	49.5	1.72	23.93	28.4	586.9	227.5	134.2	4.18	Yes	Yes	Yes	10	11	5	9	7	9
王义福	1421591	47	Male	trauma/post-surgery/poisoning	2013-05-26	31	＜50%	20	164.3	39	39.7	74.1	0.6	9.31	29.8	41.2	401.2	143	4.7	Yes	Yes	No	15	24	8	13	8	11
吴莉平	1421995	43	Female	infection	2014-02-07	79	＜50%	20	161.4	41	79.2	65.5	0.96	25.06	41.8	46.9	266.4	136	8.3	No	Yes	Yes	7	16	7	11	7	11
夏国英	1422319	74	Female	infection	2013-06-05	33	＜50%	1.07	7.2	76	24	46.4	3.82	21.95	34.4	12.2	119.9	132	3.6	Yes	Yes	No	5	7	4	7	4	7
姜云	1423997	45	Female	unknown reason	2013-06-03	86	＜50%	8.06	30.4	54	65.3	105.8	1.33	32.73	36.6	120.8	520.8	127	3.2	No	Yes	No	9	11	—	7	—	6
沈菜利	1424086	51	Male	trauma/post-surgery/poisoning	2013-06-03	77	＜50%	5.91	29.5	70	15.7	38	1.86	6.2	35.3	25.1	63.9	131	3.9	No	Yes	No	6	10	4	6	6	7
李承儒	1424387	83	Male	infection	2013-08-17	64	＜50%	2.72	13.6	48	21.5	87.7	4.19	10.46	23.5	47.7	211.2	143	3.2	No	Yes	Yes	8	14	4	6	5	6
王红华	1424629	24	Female	autoimmune diseases	2013-06-24	75	≥50%	13.45	86.7	101	14.7	47.5	2.02	7.26	41	11.5	53.3	142.4	2.9	No	Yes	No	3	9	4	7	6	9
陈新民	1425664	62	Male	solid tumors	2013-06-03	143	＜50%	4.89	18.3	77	15.1	38.8	1.33	4.75	16	30	62.4	138	3.9	No	Yes	No	2	9	2	4	1	3
熊运生	1428283	68	Male	infection	2013-07-04	10	≥50%	9.09	42.7	47	21.7	50.5	5.15	31.09	26.2	43.3	292	131	4.7	No	Yes	Yes	19	33	6	9	8	10
冯政权	1428684	49	Male	solid tumors	2013-08-17	62	＜50%	12.43	51.6	32	21.6	47.7	1.06	50.19	21.8	39.5	133.2	135.9	5.8	No	Yes	Yes	13	34	5	9	7	9
阮春贵	1428705	75	Male	infection	2013-08-19	182	＜50%	2.72	12.9	61	16.6	55.2	3.94	6.95	29.1	105	156.4	135	4.5	No	Yes	No	8	20	2	3	1	4
黄友枝	1428854	67	Female	trauma/post-surgery/poisoning	2013-07-05	136	＜50%	3.18	14.3	56	18.1	75.7	1.36	14.7	32.6	57.9	48.5	134	3.6	No	Yes	No	7	14	2	4	1	4
黄传斌	1428865	82	Male	trauma/post-surgery/poisoning	2013-07-18	41	＜50%	1.89	7.2	24	25.8	54.3	2.36	10.43	37.3	153.1	116.9	147	5.1	No	Yes	Yes	14	21	4	6	5	7
庞立志	1429069	72	Male	shock/hypoxic-ischemic	2013-07-02	70	≥50%	20	276.5	24	35	180	0.6	25.5	10.9	53.2	195	147	4.2	Yes	Yes	Yes	17	40	7	12	8	12
沈德义	1429567	78	Male	trauma/post-surgery/poisoning	2013-06-24	109	＜50%	20	261.4	67	15.1	44.7	1.56	11.92	35.6	8.3	192.3	131	4.5	No	Yes	No	4	13	3	6	4	6
陈友芬	1429849	45	Female	infection	2013-08-10	69	＜50%	1.08	5.7	32	20.9	46.2	2.41	0.62	26.2	45.1	98.2	145	2.5	No	Yes	No	10	25	2	5	5	6
丁龙春	1430364	63	Male	trauma/post-surgery/poisoning	2013-06-26	133	＜50%	20	121	66	15.2	41.7	1.47	13.35	38.3	18.8	70	139	3.7	No	Yes	No	4	12	3	6	3	6
魏辉耀	1430666	67	Male	trauma/post-surgery/poisoning	2013-07-04	76	＜50%	20	98.5	46	19.3	42.4	0.86	8.78	26.6	16.2	113.5	138	4.1	No	Yes	No	3	9	6	9	7	10
彭金柱	1432032	40	Male	infection	2013-08-10	230	＜50%	1.55	6.3	22	28.1	62	0.98	15.75	14.2	6.2	34.1	135.5	3.5	No	Yes	Yes	4	20	3	6	2	6
王绪华	1432334	69	Male	shock/hypoxic-ischemic	2013-06-22	71	＜50%	20	59.8	56	25.5	50	0.6	7.28	16.4	13.2	67	139.2	3.6	No	Yes	No	4	11	7	10	7	11
斐自莲	1432523	51	Female	infection	2013-07-06	44	≥50%	8.95	40.9	62	19.5	74.4	3.15	10.04	25.5	13.6	167.2	137	4.4	No	Yes	No	8	11.01	6	8	7	9
杨爱明	1432866	48	Male	trauma/post-surgery/poisoning	2013-07-16	40	＜50%	9.56	44.9	75	14.7	37.6	1.87	8.08	15.7	39.2	77.2	137	3.6	No	Yes	No	8	9	5	8	6	8
张利芬	1433156	32	Female	obstetric complications	2013-06-30	64	＜50%	14.7	80.7	79	12.4	35.4	2.77	15.7	35.8	40.3	51.8	137.5	3.5	No	Yes	No	4	8	4	7	6	8
张招淑	1433168	20	Female	obstetric complications	2013-07-01	233	＜50%	3.42	17.5	76	12	32.3	3.66	8.25	29.9	7.5	46.7	137	4	No	No	No	0	4	2	2	1	2
雷春林	1433306	72	Female	trauma/post-surgery/poisoning	2013-07-04	165	≥50%	20	236.4	75	31.6	77.9	2.0	8.02	39.5	22.3	69.2	140	3.2	No	Yes	Yes	8	19	5	7	7	9
沈淑珍	1433872	63	Female	autoimmune diseases	2013-07-10	50	≥50%	7.71	26.3	37	24	86	0.98	15.97	19.5	7	29.9	138.1	4.01	No	Yes	No	6	12	7	9	7	11
姚仲瑞	1433936	79	Male	trauma/post-surgery/poisoning	2013-07-19	33	＜50%	2.08	14.3	37	22.5	56.8	1.55	4.53	22.2	5.8	53.7	144	3.6	No	Yes	No	3	12	6	7	5	7
孙腊梅	1434691	62	Female	autoimmune diseases	2013-07-09	33	＜50%	20	21.6	98	13.3	32.6	1.52	10.95	33.3	10.9	36.8	141.7	3.98	No	Yes	No	3	7	4	7	4	8
李秀兰	1435402	58	Female	infection	2013-11-06	129	＜50%	3.08	18.3	49	29.5	49	2.88	5.87	38.8	16.8	99.5	131	5.7	No	Yes	No	3	4	4	5	2	5
钟明翠	1435413	56	Female	trauma/post-surgery/poisoning	2013-07-11	56	＜50%	20	114.2	75	24.9	70.6	1.87	9.22	20.5	17.5	107.2	133	3.4	No	Yes	Yes	8	19	6	8	7	10
唐齐林	1435458	67	Male	infection	2013-07-11	21	＜50%	15.44	96.7	21	66.1	130	1.22	4.53	29.4	148.3	302.1	146.5	4.8	No	Yes	Yes	20	26	7	11	7	10
肖革文	1435469	44	Male	shock/hypoxic-ischemic	2013-07-15	76	＜50%	20	120	54	13.2	73.9	0.72	5.22	33.9	17.1	202.3	128	4.3	No	Yes	Yes	13	22	5	9	7	10
雷霞	1435680	32	Female	autoimmune diseases	2013-07-23	121	≥50%	9.47	46.7	55	18.9	79.7	1.28	14.31	34.9	11.9	53.5	135.9	4.13	No	Yes	No	6	10	3	6	7	8
倪丑洪	1435810	42	Male	infection	2013-07-09	25	＜50%	6.91	36.2	64	22.8	57.5	5.15	0.88	18.5	11.8	832	144.8	3.2	No	Yes	Yes	11	22	7	8	7	9
刘宝红	1437219	27	Female	trauma/post-surgery/poisoning	2013-07-14	72	＜50%	4.37	22	82	17.1	180	1.55	11.72	32.3	9.7	52.7	138	4	No	Yes	No	2	2	3	6	4	6
蔡菊英	1437482	61	Female	infection	2013-07-26	43	≥50%	9.4	46.7	27	36.3	92.4	3.29	30	22.3	43.6	63.4	145.1	3.9	No	Yes	Yes	17	27	7	10	7	11
周旬香	1437541	34	Female	unknown reason	2013-07-19	15	＜50%	2.47	9.1	80	32.2	62.8	0.6	9.06	26.4	9.1	153.3	125.8	4.09	Yes	Yes	No	7	7	—	9	—	6
周启新	1441110	55	Male	solid tumors	2013-08-10	36	＜50%	3.5	18.6	20	50.6	84	0.6	25.59	24.2	41.5	432.3	144	3.7	No	Yes	No	10	19	7	10	5	8
金长思	1441285	64	Male	infection	2013-09-13	361	＜50%	7.72	27.9	72	21.3	60.9	9.56	35.61	22.5	6.6	385.1	142.3	3.19	No	Yes	No	7	21	4	5	4	6
张平	1441389	30	Female	obstetric complications	2013-07-31	94	＜50%	12	48.9	76	13.7	34.7	2.44	19.08	24.5	7.4	80.4	137	4.1	No	Yes	No	4	9	4	6	4	7
陈四圆	1441503	26	Female	obstetric complications	2013-08-05	2	≥50%	10.94	56.1	102	13.4	32.6	3.24	3.21	15.5	15.7	49.7	137	3	No	Yes	No	4	12	5	8	6	9
梁文达	1441592	86	Male	vascular anomalies	2013-08-10	84	＜50%	20	351.3	44	40.7	66.2	0.76	6.66	36.2	22.3	441.1	143	3.5	Yes	Yes	Yes	18	30	7	11	5	10
邹敦斗	1441604	52	Male	severe liver disease	2013-08-01	42	＜50%	3.96	29.5	44	23.9	58.1	0.75	8.26	15.7	255.8	88	134	3.9	Yes	Yes	Yes	7	11	8	11	7	8
舒汉强	1441685	40	Male	trauma/post-surgery/poisoning	2013-07-28	119	＜50%	3.66	18.6	24	21.5	64.1	1.66	20.18	32.8	38.4	102.8	143.9	5.5	Yes	Yes	No	7	13	3	6	4	4
张菁	1441741	26	Female	trauma/post-surgery/poisoning	2013-10-17	239	＜50%	10.58	37.9	80	12.4	37.8	4.49	10.11	28.9	6.6	39.3	137	4	No	No	No	0	6	3	3	3	5
韩家运	1441828	56	Male	trauma/post-surgery/poisoning	2013-08-05	76	＜50%	0.23	4.4	34	43.6	86.9	0.6	13.3	7.5	12.3	85.2	128	3.5	No	Yes	No	12	27	4	8	5	8
尹术霞	1441989	31	Female	obstetric complications	2013-08-14	196	＜50%	2.62	14.6	96	12.6	36.9	4.3	12.09	32.8	5.2	3.5	138	3.5	No	Yes	No	2	10	2	3	1	3
梅辉娟	1442434	23	Female	autoimmune diseases	2013-07-29	305	＜50%	11.91	57	51	11.5	39.8	4.12	19.23	25.8	1.7	71.5	135	3.5	No	No	No	0	5	3	4	3	5
陈昌国	1442789	77	Male	infection	2013-07-28	222	＜50%	2.57	11.1	61	21.4	51.3	3.01	15.05	23.6	9.4	90.9	134	3.7	No	No	Yes	0	7	3	3	2	3
陈作刚	1442792	55	Male	trauma/post-surgery/poisoning	2013-09-27	101	≥50%	8.7	33.7	34	29.3	64.4	0.87	27.75	17.7	49.6	122.9	146	5.1	No	Yes	Yes	15	32	6	9	7	9
陈先朗	1442798	30	Male	shock/hypoxic-ischemic	2013-07-30	31	＜50%	11.62	66.3	67	108.9	180	1.69	7.68	34.2	39.5	233.9	140	4.6	No	Yes	Yes	15	15	7	10	8	10
何晓红	1442812	36	Female	obstetric complications	2013-07-28	113	＜50%	20	266.9	68	17.2	40.8	1.07	10.34	21.1	6.7	58.4	135	3.8	No	No	No	1	2	3	6	3	5
赵明芳	1443827	56	Female	infection	2013-08-12	80	＜50%	20	121	74	20.4	180	0.6	5.06	39.1	9.6	222.7	132	4.1	Yes	Yes	Yes	10	19	6	10	5	9
刘忠焱	1444060	71	Male	shock/hypoxic-ischemic	2013-09-08	176	＜50%	5.13	20.5	71	24.4	60.3	5.11	15.75	37.7	8.9	142.4	127	4.7	No	Yes	Yes	6	20	4	5	3	7
刘俊	1445483	37	Male	severe liver disease	2013-08-15	55	＜50%	2.78	12.5	62	15.1	37.1	1.72	2.01	18.6	27.3	79	118	3.6	No	Yes	Yes	4	14	3	5	4	5
刘红	1445752	25	Female	obstetric complications	2013-08-19	153	＜50%	2.57	10.5	95	11	37.8	5.75	11.74	31.6	10.5	88.6	134	4.1	No	No	No	0	9	2	2	1	2
张俞	1445906	50	Male	trauma/post-surgery/poisoning	2013-08-17	73	＜50%	0.2	1.5	38	23.1	55.5	1.6	6.65	25.4	26.3	67.2	139.6	5	No	Yes	No	8	13	3	5	4	7
马水秋	1445946	25	Male	trauma/post-surgery/poisoning	2013-08-17	70	＜50%	7.97	33.7	53	19.1	34	2.78	18.77	28.6	20.7	73.1	135	3.3	No	Yes	No	5	16	5	6	7	8
孙涛	1446123	43	Male	solid tumors	2013-08-26	55	＜50%	20	94.9	75	21	50.7	1.86	9.79	16.3	17.4	71.2	132	3.4	No	Yes	No	2	5	5	8	7	9
温琼	1446554	63	Male	unknown reason	2013-08-19	144	＜50%	20	52	86	17.9	40.7	0.6	3.15	34.4	11.2	149	135	4.2	No	Yes	No	2	5	—	6	—	5
鄢良树	1446565	54	Male	infection	2013-08-19	342	＜50%	4.16	15.7	43	24.2	53.4	2.85	26.94	18.5	34.8	42.3	131.3	3.81	No	Yes	No	3	15	4	4	3	5
倪国汉	1446601	80	Male	trauma/post-surgery/poisoning	2013-08-18	100	＜50%	1.62	10.1	32	18.3	44.8	5.22	8.92	24.8	11.7	198.3	132	4.4	No	Yes	No	3	16	2	4	2	3
郭建华	1446623	37	Male	infection	2013-08-26	43	＜50%	2.96	20.1	66	16.7	68.4	3.91	11.62	32	66.3	70.5	141	2.9	No	Yes	No	8	12	4	7	4	6
李茂林	1446900	72	Male	trauma/post-surgery/poisoning	2013-08-28	89	≥50%	8.71	28.7	64	15.8	39	1.2	11.26	23.8	10.4	122.4	143	4.97	No	Yes	No	5	14	4	6	6	7
石春芳	1447000	51	Female	trauma/post-surgery/poisoning	2013-08-31	88	≥50%	2.18	9.8	56	17.7	172.1	2.75	36.15	34.9	227.9	224	141.9	5.1	No	Yes	No	11	12	1	3	3	6
杨兰祥	1447297	41	Female	trauma/post-surgery/poisoning	2013-09-24	161	＜50%	3.02	22.4	64	17.3	39.6	1.73	12.71	24.3	13.4	29.6	142	3.48	No	Yes	No	4	13	2	4	1	3
李娟	1447323	29	Female	autoimmune diseases	2013-09-26	70	＜50%	2.03	7.5	79	27.6	55.6	3.59	9.19	22.9	7.3	435.5	131	5.2	Yes	Yes	No	7	11	3	7	4	7
胡浩然	1447498	57	Male	trauma/post-surgery/poisoning	2013-08-25	116	＜50%	20	73.2	66	18.9	38.7	1.99	17.41	36.4	11	62	142.7	4.22	No	Yes	No	5	6	3	6	4	6
吴国兰	1447680	46	Female	infection	2013-09-06	50	＜50%	20	150.7	103	12.8	37.1	1.94	8.23	32.3	14.1	60.8	129.6	3.8	No	Yes	No	2	5	4	7	6	8
李海先	1447925	66	Male	trauma/post-surgery/poisoning	2013-08-25	179	＜50%	20	269.6	75	17.7	34.9	0.9	15.29	34.8	9.8	67.7	138	3.8	No	Yes	Yes	10	31	4	7	3	7
盛光英	1447934	56	Female	infection	2013-08-27	32	＜50%	14.74	38.3	74	22	57.8	1.44	13.26	24.2	19.3	341.6	133	5	No	Yes	Yes	9	12	7	9	7	10
盛光梓	1447951	63	Male	infection	2013-08-27	44	＜50%	20	182.1	88	14.7	52.4	1.56	4.34	21.4	8.7	434.9	135	4.2	No	Yes	No	6	9	5	8	6	8
赵晓顺	1448392	63	Female	infection	2013-09-06	16	＜50%	2.76	14.6	46	21.3	60	0.94	2.79	31.3	21.1	89.3	138.7	4.9	No	Yes	No	8	14	6	9	6	7
齐汉斌	1448567	59	Male	solid tumors	2013-09-11	30	＜50%	11.28	72.3	65	23.4	50.4	2.54	9.43	24	11.3	144.9	142	5.28	No	Yes	No	4	11	7	9	7	10
曹少珍	1448866	42	Female	infection	2013-09-25	123	＜50%	2.68	13.2	96	12.5	32.7	1.88	4.2	24.2	5.8	85.9	139.5	3.65	Yes	No	No	1	5	2	3	1	3
余桂珍	1448915	78	Female	infection	2013-09-06	106	＜50%	20	237.8	30	21	52.2	1.37	11.91	38.1	74.1	540.7	135.5	4.5	No	Yes	No	7	12	4	8	5	7
罗德鑫	1449120	80	Male	infection	2013-09-06	95	＜50%	1.44	7.2	100	29.6	76.4	3.91	16.8	27.1	5.7	863.4	143.7	4.7	Yes	Yes	No	12	32	3	6	2	6
向双喜	1449204	69	Male	trauma/post-surgery/poisoning	2013-09-06	27	＜50%	20	304.9	25	24.8	81.6	0.6	8.71	25.5	71	357.8	139	5.1	No	Yes	Yes	16	33	8	11	7	11
汤冬梅	1449212	44	Female	trauma/post-surgery/poisoning	2013-09-03	168	＜50%	12.51	70	45	16.5	30.6	2.55	29.05	29	44.2	57.7	150.1	3.8	No	Yes	Yes	6	19	3	5	4	6
刘年姑	1449555	56	Female	infection	2013-09-03	73	＜50%	11.1	51.1	98	101	161	1.3	6.86	39.2	73.5	442.4	127	3.9	Yes	Yes	Yes	15	34	6	11	7	10
方启兴	1450287	78	Male	infection	2013-08-11	35	＜50%	20	119.6	55	38.1	53.5	1.88	14.48	38.8	97.7	350.5	141	5.2	No	Yes	Yes	14	17	7	10	7	10
袁曾	1460369	29	Female	infection	2013-08-24	58	≥50%	12.17	13.9	82	21.5	46.1	5	0.94	30.2	26.9	55.5	139	4.3	Yes	Yes	No	7	10	4	7	6	10
江二先	1460546	50	Female	infection	2014-01-07	62	＜50%	2.44	7.1	44	19.7	42.6	3.28	7.43	38.1	28	51.1	133	4	No	Yes	Yes	7	12	2	4	4	6
王黄成	1460565	45	Male	trauma/post-surgery/poisoning	2013-09-16	85	＜50%	11.12	43.1	39	24.7	52.7	0.7	9.19	19.5	15.7	54.4	140	3.4	No	Yes	No	8	13	7	9	5	10
吴重梅	1460625	30	Female	unknown reason	2013-10-23	156	＜50%	3.13	18.7	64	19.3	44	2.29	7.05	21.5	26.6	158.8	139	4.2	No	Yes	No	3	6	—	2	—	2
艾运英	1461056	54	Female	trauma/post-surgery/poisoning	2013-09-11	50	＜50%	20	157.5	36	23.2	46	1.99	17.4	27.4	42.9	129.9	143	3.4	No	Yes	No	7	15	6	8	7	10
王旭林	1461077	43	Male	trauma/post-surgery/poisoning	2013-09-10	161	＜50%	3.52	16	36	31.7	161.2	2.08	46.67	26	308.2	320.4	141	4.3	No	Yes	Yes	18	30	4	5	3	5
张庭	1461436	21	Female	solid tumors	2013-09-09	250	＜50%	20	120	112	15	32.6	1.03	10.09	21.9	17	57.8	122	4.3	No	Yes	No	6	14	3	6	3	6
林彩珍	1461479	93	Female	infection	2013-09-11	107	＜50%	3.03	21.3	45	15.1	63.2	1.64	5.71	36.2	6.5	84.9	126.1	3.25	No	Yes	Yes	3	15	2	5	2	4
李能训	1461994	83	Male	infection	2013-09-30	44	＜50%	2.74	16.8	73	16.7	46	2.31	8.21	20.5	8.5	58.9	132.6	3.84	Yes	Yes	No	5	12	4	7	4	5
陈爱荣	1462506	56	Female	trauma/post-surgery/poisoning	2013-09-19	64	＜50%	20	103.4	38	21.3	49.1	0.81	2.56	16.3	4.3	61.2	141	4.2	No	Yes	No	4	14	6	10	7	10
韩光胜	1463492	55	Male	trauma/post-surgery/poisoning	2013-09-25	50	＜50%	3.77	17.5	39	23.9	52.9	1.12	10.11	40.8	27.2	43	139.9	4.75	No	Yes	No	4	7	5	7	5	7
王青青	1464223	30	Female	obstetric complications	2013-09-22	158	＜50%	2.04	11.5	73	13.2	35.6	4.25	20.34	26	13.7	44.1	136	3.8	Yes	No	No	0	11	2	3	1	3
胡友田	1464444	57	Male	infection	2013-09-27	164	＜50%	20	97.2	96	20.7	48.4	2.64	18.18	36	19.6	51.8	132	4.1	No	No	No	1	8	4	5	4	6
付梦思	1465524	22	Female	obstetric complications	2013-12-05	74	＜50%	8.31	40.8	67	13.4	33.2	4.88	24.24	24.6	10.5	401.5	136	3.6	Yes	Yes	No	6	8	4	8	6	7
黎翠英	1465698	59	Female	infection	2013-12-09	4	＜50%	8.82	50.7	32	16.4	35	4.04	20.88	24.8	380.4	89.9	140	4.4	Yes	Yes	Yes	8	8	5	9	6	7
徐亚珍	1465856	18	Female	obstetric complications	2013-11-30	45	＜50%	20	340.7	62	16.1	36.9	1.2	21.2	21.1	35.9	203.9	133	5.9	No	Yes	No	7	14	5	9	6	8
杨德才	1465943	59	Male	infection	2013-11-21	171	≥50%	1.86	10.4	64	28.7	140.4	1.7	20.22	32.9	9.9	329.4	143	6.1	No	Yes	No	12	18	4	5	5	6
曹仁华	1465975	81	Male	trauma/post-surgery/poisoning	2013-11-23	239	＜50%	3.93	26.4	57	18.3	33.5	5.67	29.79	23.9	43.9	101.2	140	3.7	No	Yes	No	6	18	3	4	3	3
皮涛	1465976	28	Male	infection	2013-11-22	78	＜50%	20	116.1	54	23.1	46.3	5.33	4.88	28.5	86.2	183.9	145	5.1	No	Yes	Yes	17	27	6	8	7	10
刘华英	1466284	34	Female	trauma/post-surgery/poisoning	2013-09-21	214	＜50%	1.33	10.1	90	25.1	178.7	3.71	19.09	32	130.4	350.5	145	4	No	Yes	Yes	6	5	4	4	2	5
张友松	1466320	63	Male	trauma/post-surgery/poisoning	2013-09-22	540	＜50%	20	38.8	52	19.3	56	3.47	42.99	52.5	6.8	480	140	3.8	Yes	Yes	Yes	13	21	4	5	4	7
吴元义	1466464	56	Male	infection	2013-09-28	37	＜50%	10.81	47.5	17	98.3	180	0.6	4.08	35.7	23.9	126.9	143	4.6	No	Yes	Yes	15	32	8	12	8	11
程家英	1466881	43	Female	trauma/post-surgery/poisoning	2013-09-25	111	＜50%	1.37	6.6	47	19.5	44.2	1.28	11.59	29.1	22.6	57.7	132	3.6	No	Yes	No	5	9	1	4	2	4
王学芹	1468006	59	Female	infection	2013-09-27	22	＜50%	10.56	40.9	73	26	68.1	9.76	121.43	24.6	22.8	433.5	146	4.1	Yes	Yes	Yes	12	19	7	10	7	10
吴勇	1468100	51	Male	infection	2013-09-30	41	＜50%	12.11	63.9	102	41.7	149.4	6.31	14.67	22.9	851.3	531.9	142	4.3	No	Yes	No	12	8	7	10	7	10
邓永起	1468424	62	Male	trauma/post-surgery/poisoning	2013-10-10	149	＜50%	13.12	53.8	46	19.1	34.8	1.02	15.51	21.1	10.8	62.7	136	3.5	No	Yes	No	4	11	4	6	3	7
陈德英	1468632	64	Female	trauma/post-surgery/poisoning	2013-10-16	80	＜50%	3.56	17.5	53	20.8	68	2.19	7.18	40.3	54.3	51	140	3.3	No	Yes	No	7	15	4	5	3	5
余各甫	1468703	42	Male	infection	2013-10-14	65	＜50%	20	356.2	82	15.8	43.2	4.37	16.43	31.9	186.3	701.5	139	4.4	No	Yes	No	12	7	4	7	6	8
邓小华	1468885	62	Male	trauma/post-surgery/poisoning	2013-10-17	35	＜50%	20	115.1	64	19	42.1	1.24	14.47	18.8	38.5	64.6	138	4.3	No	Yes	No	9	12	6	9	6	9
万久雄	1468914	61	Male	solid tumors	2013-10-14	45	＜50%	15.93	73.7	67	18.3	40.5	0.78	7.76	14.7	14.3	105.3	142	3.8	No	Yes	Yes	4	7	6	10	6	9
石中强	1468917	63	Male	infection	2013-10-12	139	＜50%	7.45	29.5	82	18.5	47.4	10.88	5.55	38	14.5	249.3	168	4.1	Yes	Yes	Yes	8	17	3	5	3	5
代瑞娟	1468968	34	Female	infection	2013-10-21	71	＜50%	20	109.5	25	24.3	65.2	0.78	18.8	26.8	46	252.3	124	3.4	Yes	Yes	No	9	12	7	11	8	11
何珮	1469008	24	Female	trauma/post-surgery/poisoning	2013-10-15	61	＜50%	2.45	10.8	33	43.2	93.1	0.6	19.64	14.5	17.9	51.7	136.8	3.76	No	Yes	No	11	20	6	9	5	8
鲁传炎	1469515	55	Male	vascular anomalies	2013-10-05	120	＜50%	8.89	35	104	28.7	48.1	2.75	5.4	35	14.5	106	145	3.4	No	No	Yes	1	8	5	5	4	6
胡东辉	1470758	57	Male	trauma/post-surgery/poisoning	2013-10-12	33	＜50%	12.45	63.9	30	22.5	67.5	4.49	2.17	18.3	16.1	89.4	154	3.6	No	Yes	No	13	32	7	9	7	10
王文武	1470813	82	Male	infection	2013-10-12	96	＜50%	3.54	17.9	51	29.1	55.3	3.39	13.25	26.4	15.7	250.3	140	3.7	Yes	Yes	No	4	13	5	7	3	6
梅亚萍	1470888	68	Female	trauma/post-surgery/poisoning	2013-10-31	80	＜50%	3.44	24.6	43	20.3	52.3	1.23	9.22	34.1	28.4	86.6	141	3.8	No	Yes	No	8	12	5	7	3	5
朱艳娥	1472627	38	Female	trauma/post-surgery/poisoning	2013-10-24	37	≥50%	20	175.6	37	28.3	50.2	1.74	13.04	11.9	9.7	309.8	141	5.9	No	Yes	Yes	12	24	4	10	7	11
李善红	1472659	44	Male	trauma/post-surgery/poisoning	2013-10-25	143	＜50%	0.86	7.7	34	24.4	45.7	0.99	7.49	26.3	6.9	68	143	4.5	No	No	No	1	4	3	4	2	5
王梁杰	1472740	25	Female	obstetric complications	2013-10-26	80	＜50%	20	121	29	65.8	180	0.6	24.51	10.1	15.1	121.2	136	5.2	No	Yes	No	6	12	7	10	6	10
石君芳	1472935	38	Female	shock/hypoxic-ischemic	2013-11-03	24	＜50%	20	96.1	40	36.5	92	0.8	19.04	33.4	113.5	251.8	138	4.6	Yes	Yes	Yes	16	13	8	13	7	11
黄永刚	1473064	61	Male	trauma/post-surgery/poisoning	2013-10-20	39	＜50%	20	172.5	33	17.9	27.8	0.89	7.59	25.5	32.7	59.2	140.1	3.99	No	Yes	No	5	10	6	10	6	9
李冬容	1475227	51	Female	solid tumors	2014-01-11	27	＜50%	3.2	11.8	77	13.7	43.1	4.81	0.79	21.7	15.7	51.6	136	4.4	No	Yes	No	5	14	4	6	5	5
李梦婷	1475511	16	Female	trauma/post-surgery/poisoning	2013-10-31	418	＜50%	3.17	21.7	43	18.3	34.7	3.47	27.45	27.5	6.8	59	140	3.4	No	Yes	No	3	14	2	4	2	3
周艳红	1479191	39	Female	infection	2013-11-04	67	＜50%	20	121	69	19.2	38.4	0.91	16.62	16.5	10.7	156.3	103	4.9	No	Yes	Yes	4	13	6	9	7	10
吴竹英	1479577	59	Female	infection	2013-12-15	131	＜50%	2.93	17.5	43	17.7	35.3	2.69	5.55	31.8	19.1	42	135	3.6	No	Yes	No	4	13	2	3	1	3
张晖	1479867	58	Female	trauma/post-surgery/poisoning	2013-11-19	59	＜50%	20	0.3	9	120	180	0.6	4.99	30.1	11.8	87.3	155	3.6	Yes	Yes	Yes	13	25	4	9	4	11
邹云凤	1483455	61	Female	trauma/post-surgery/poisoning	2014-01-01	29	＜50%	20	117.9	9	25.9	110.9	1.41	31.62	35.7	316	164.6	143	5.1	Yes	Yes	Yes	12	18	7	11	7	10
杨德春	1485183	59	Male	trauma/post-surgery/poisoning	2013-12-20	173	＜50%	12.5	57.6	44	19.4	39	1.87	22.56	25.4	29.5	133.7	131.9	3.82	No	Yes	No	5	15	4	5	5	7
苏垂	1487371	51	Male	trauma/post-surgery/poisoning	2013-12-06	406	＜50%	5.92	29	39	19.9	46.8	3.35	27.48	22.7	16.7	33	136	4.6	No	Yes	No	3	10	4	4	5	6
宋晓	1487547	27	Female	obstetric complications	2013-12-10	30	＜50%	20	120	62	23	59.4	1.05	17.1	24.4	17.3	90.1	140	3.6	No	Yes	No	6	16	7	10	8	10
付书耀	1487888	78	Female	trauma/post-surgery/poisoning	2013-12-27	217	＜50%	20	99.7	106	13.3	34.4	3.83	9.51	35.2	10.4	47.5	140.4	3.22	Yes	No	No	0	15	3	5	3	6
邹燕红	1488383	31	Female	obstetric complications	2013-12-24	111	＜50%	3.57	13.1	21	15.6	40.5	2.86	13.78	25.9	8.6	60.2	138	3.5	No	Yes	No	2	9	2	4	2	3
孙家耀	1488490	78	Male	trauma/post-surgery/poisoning	2013-12-27	284	＜50%	20	100.1	95	17.8	37.7	5.37	16.41	44.1	12.1	56.4	142	4.4	No	Yes	No	3	15	3	5	3	6
夏世成	1489243	50	Male	trauma/post-surgery/poisoning	2014-01-16	203	＜50%	20	101.4	49	14.5	38.1	4.72	10.81	36.4	20.6	64.7	136	3.9	No	No	No	1	4	3	4	3	5
孙继明	1489312	91	Male	infection	2014-01-11	54	＜50%	3.64	17.6	62	29.6	49.1	0.6	48.21	20.2	471.1	206.8	159	4.9	Yes	Yes	Yes	8	19	6	10	5	8
李东东	1489693	40	Female	solid tumors	2014-01-15	106	＜50%	11.81	46.1	9	26.4	66.1	1.02	53.94	26.5	155.5	138.3	147	3.8	No	Yes	Yes	12	16	5	8	6	8
林典阳	1489879	40	Male	trauma/post-surgery/poisoning	2014-01-15	100	＜50%	20	141.8	15	19.9	49.2	1.58	13.26	24.4	35.2	65.7	139.3	3.97	No	Yes	No	4	9	4	6	5	7
靳祖华	1490763	59	Male	infection	2013-12-31	26	≥50%	11.73	60.5	66	15.5	47	1.78	0.2	25.5	13.3	40.2	126	4	No	Yes	Yes	11	30	4	8	7	9
赵锦栋	1491135	66	Male	infection	2014-01-01	220	＜50%	7.08	30.2	76	12.4	40	7.11	11.28	33.7	24.6	48.1	138	3.8	No	No	No	1	7	3	3	3	4
陈贵美	1492124	78	Female	infection	2014-01-15	98	＜50%	3.29	12.4	52	14.1	43.3	7.88	9.54	32	8.9	45.6	139	3.6	No	Yes	No	2	10	3	4	2	4
李斐	1492947	28	Female	obstetric complications	2014-01-12	64	＜50%	6.06	17.6	89	12.2	34.2	3.56	13.15	23.6	11.9	340.5	134	4.5	Yes	Yes	No	5	8	3	6	4	7
贾静	1493491	40	Female	trauma/post-surgery/poisoning	2014-01-14	289	＜50%	4.6	15	74	20.3	51.9	3.16	5.01	28.6	29.2	34	141.4	3.91	No	No	No	1	9	3	3	2	3
潘桂芝	1496812	24	Female	obstetric complications	2014-01-25	154	＜50%	3.14	9.7	9	19.2	52.8	1.39	13.91	31.1	57.6	154.9	135.2	4.7	No	Yes	No	3	4	1	3	1	4
谢光华	1496871	62	Male	unknown reason	2014-01-28	132	＜50%	20	75.9	66	19.5	44.4	1.27	5.44	18.4	9.1	73.8	132	5.3	No	No	No	1	7	—	4	—	4
王礼良	1496976	62	Male	infection	2014-01-26	110	＜50%	3.64	16.6	40	16.8	33	6.13	27.58	30.8	68.2	303.5	140	4.5	No	Yes	Yes	7	8	2	4	2	3
宋琼琼	1496981	29	Female	obstetric complications	2014-01-27	107	＜50%	7	21.3	80	11.1	40.1	5.12	8.62	29.1	57.7	104.9	137	4.1	No	Yes	No	4	9	2	5	2	5
辛静	1497735	37	Female	obstetric complications	2014-01-24	133	＜50%	3.12	12.4	62	13.8	33	2.29	7.67	28.9	10	64.9	136	3.7	No	No	No	1	7	2	2	1	2
张远珍	1497760	60	Female	trauma/post-surgery/poisoning	2014-01-30	161	＜50%	20	92.3	76	16.5	44.7	5.27	11.35	29.5	17.5	69.3	139.7	4.75	No	No	No	0	7	3	4	3	5
曹细娇	1498083	59	Female	solid tumors	2014-01-26	239	＜50%	12.58	38.5	79	13.4	37.7	3.39	8.88	31.4	6.9	78	138.1	4.24	No	No	No	0	5	3	3	3	5
黄锐	1498341	15	Male	unknown reason	2014-01-22	355	＜50%	7.74	25.1	73	18.8	43.6	5.55	16.37	42.1	7.1	65.8	137	4.3	No	No	No	0	1	—	2	—	2
余洪涛	1499462	35	Male	trauma/post-surgery/poisoning	2014-01-27	94	＜50%	8.72	30.2	53	16.2	37.4	4.03	5.25	23	7.9	68.1	137	3.7	No	Yes	No	2	10	4	5	4	6
吴春娇	1500022	41	Female	infection	2014-01-31	264	＜50%	8.05	26.9	63	15.8	32	6.36	17.6	31.7	19.6	36.2	131	3.8	No	Yes	No	2	8	3	4	3	5
李波	1500102	40	Male	infection	2014-02-14	127	＜50%	20	132.2	91	16	33.8	10.34	14.21	22.2	6.6	1001.8	144	3.7	No	Yes	No	6	17	3	5	4	6
罗四香	1500200	50	Female	infection	2014-02-11	247	＜50%	12.11	41.7	68	22.3	35.9	5.49	12.12	40	11.9	47.4	137	4.5	No	No	No	1	6	5	5	4	7
李先祥	1500236	50	Male	severe liver disease	2014-02-12	184	＜50%	20	89.3	54	17.6	44.3	3.15	26.12	33.9	41.1	64	136	4	No	Yes	No	2	9	3	5	3	6
贾进德	1500418	63	Male	solid tumors	2014-02-27	64	＜50%	8.58	29.9	17	21.6	57.2	2.4	14.25	24	343.8	701.1	143	3.4	No	Yes	Yes	11	14	5	7	7	8
赵正良	1500812	58	Male	infection	2014-02-14	264	＜50%	20	43.7	47	17.1	43.6	1.65	34.44	25.3	15.7	109.4	139	5	No	No	No	1	9	3	4	3	5
邓军	1500908	39	Male	vascular anomalies	2014-02-21	22	＜50%	10.87	44.9	74	16.5	43	3.04	12.39	26.5	157.6	208.7	133.3	3.98	Yes	Yes	Yes	10	13	5	9	6	8
刘玉	1501582	20	Female	trauma/post-surgery/poisoning	2014-02-14	7	＜50%	20	93.6	98	13.9	33.4	2.29	1.36	10.1	17.3	54.8	141	3.6	No	Yes	No	4	11	5	8	6	8
李丹	1501979	25	Female	obstetric complications	2014-02-12	75	＜50%	3.37	12.8	118	12.2	46.1	5.8	11	28.8	9.8	171.3	130	3.3	No	Yes	No	4	12	3	5	4	5
曹智慧	1503720	28	Female	obstetric complications	2014-02-26	229	＜50%	5.34	16.1	99	11.7	29.1	4.15	25.21	32.9	15.3	47.5	138	4.3	No	No	No	0	9	2	2	1	4
张琴	1504420	28	Female	obstetric complications	2014-02-19	78	＜50%	9.04	29.9	84	11.3	29.5	6.44	8.51	30.5	10.4	62.5	144.6	3.89	No	Yes	No	2	4	4	6	6	8
易小春	1434323	33	Female	obstetric complications	2013-07-06	96	＜50%	12.05	50.2	79	14.7	34.3	2.18	16.3	21.7	5.4	62	137.9	3.7	No	Yes	No	2	3	4	6	4	7
刘玲	1440865	22	Female	obstetric complications	2013-07-31	24	＜50%	2.6	12.9	71	12.5	57	3.71	5.71	29.2	17.5	56.6	137	3	No	Yes	No	3	5	4	6	4	6
袁志情	1441613	27	Female	obstetric complications	2013-08-01	47	＜50%	20	255.8	44	44.8	111.7	0.6	14.51	9.2	9.8	52.2	110	3.3	No	Yes	No	4	11	8	12	8	11
朱楚银	1429789	45	Female	trauma/post-surgery/poisoning	2013-06-25	41	＜50%	4.29	22.8	40	21.2	80.4	1.04	9.67	19.5	9.5	108.7	138	4.3	No	Yes	No	4	6	5	9	5	6
邓颖	1431514	24	Female	infection	2013-08-03	34	＜50%	20	121	79	14.5	57.3	1.68	6.49	29.7	8	55.5	134.1	3.45	No	Yes	No	5	5	5	8	6	9
赵小秀	1442305	67	Female	trauma/post-surgery/poisoning	2013-08-01	118	＜50%	2.62	13.9	70	16.1	33.8	0.79	5.77	24.3	8.7	82.4	145	3.5	No	Yes	No	5	15	3	6	2	4
贾梦娅	1440645	23	Female	solid tumors	2013-12-27	145	＜50%	20	96.2	59	21.7	37.6	1.87	35.33	35.9	18.6	37.8	140	3.2	No	Yes	Yes	3	6	4	6	4	7
陈华意	1427870	64	Male	infection	2013-06-24	176	＜50%	2.71	13.9	84	18.1	47	6.59	4.53	25.8	9.6	80	134.8	3.67	No	Yes	Yes	6	21	2	3	2	3
刘安	1439253	81	Male	solid tumors	2013-08-12	286	＜50%	15.51	50.7	64	17.7	45.1	0.9	12.02	24.9	13.2	77.6	136	3.7	Yes	Yes	No	5	15	4	8	3	7
何谦	1379859	30	Female	trauma/post-surgery/poisoning	2013-07-07	93	＜50%	5.24	24	53	18.6	35.3	0.86	19.84	19.5	11.4	411.7	131	4.2	Yes	Yes	No	11	18	4	8	3	7
周敬	1435264	19	Male	trauma/post-surgery/poisoning	2013-07-04	63	＜50%	20	261.4	81	19.5	42.7	0.81	35.7	22.5	9.6	96.9	140	3.9	No	Yes	Yes	5	16	6	9	8	10
钟文香	1435671	58	Female	shock/hypoxic-ischemic	2013-07-09	58	≥50%	6.45	23.6	67	20.5	66.1	2.08	8.07	11.6	7	1371	131.1	4.4	Yes	Yes	No	7	12	4	8	5	8
杨桂娥	1418451	44	Female	solid tumors	2013-06-05	50	＜50%	5.21	26.3	30	45.1	141.5	0.6	5.18	14.5	8.6	58.7	132	3.3	No	Yes	No	4	7	7	10	7	10
赵发新	1431627	58	Male	solid tumors	2013-07-04	36	＜50%	20	87.1	35	32.8	48.1	0.68	14.7	21.3	132.6	147.5	136	4.9	Yes	Yes	Yes	11	14	8	13	7	11
尹时进	1429885	82	Male	infection	2013-07-15	184	＜50%	2.24	8.8	96	48.6	77.9	3.74	14.97	32.2	6.9	133.8	131	4.2	No	Yes	Yes	5	16	2	4	2	5
程源淦	1428706	78	Male	solid tumors	2013-08-15	139	＜50%	20	178	68	14.7	44.5	3.24	7.96	33.9	11.7	100.2	138.3	4.12	No	Yes	No	3	10	3	5	3	6
但济民	1432809	69	Male	infection	2013-07-15	6	＜50%	11.55	51.1	55	29.7	60.5	1.71	12.29	34.3	43.4	351.6	135	4.4	Yes	Yes	Yes	13	22	7	11	8	10
周启坤	1422962	74	Male	solid tumors	2013-06-25	89	＜50%	15.49	96.7	72	14.5	39.3	6.05	16.96	44.2	43.2	355.7	138	5.9	Yes	Yes	Yes	11	24	4	7	5	7
孙品政	1424366	23	Male	trauma/post-surgery/poisoning	2013-06-09	153	＜50%	2.41	12.2	62	18.7	45.7	1.06	14.37	22.8	16.2	69.2	136	3.6	No	No	No	0	8	2	3	2	2
张少英	1421156	45	Female	trauma/post-surgery/poisoning	2013-06-25	30	＜50%	3.42	17.5	9	69.5	180	0.6	9.77	9.7	19.6	114.9	141	5	No	Yes	Yes	5	10	7	10	5	8
吴垠	1422249	42	Male	infection	2013-05-29	46	＜50%	7.95	32.4	82	15.5	32.5	8.11	18.43	30.3	181.4	625.3	133	5.3	No	Yes	No	13	12	5	7	6	7
杜成柱	1428833	24	Male	shock/hypoxic-ischemic	2013-06-26	108	＜50%	2.02	8.5	53	19.4	36	2.06	7.73	14.4	20.2	41	133	4.6	No	Yes	No	13	26	1	3	3	4
江昌进	1437418	60	Male	infection	2013-07-16	84	＜50%	3.46	20.9	65	19	47	3.79	9.83	26.5	20.1	69.6	117	3.1	No	Yes	No	3	11	4	5	2	5
邓葱菊	1422244	40	Female	trauma/post-surgery/poisoning	2013-06-29	132	＜50%	20	250.3	79	16.2	48.9	1.33	12.26	17	4.4	344.2	142	5.1	No	Yes	No	10	16	3	6	3	6
杨蕊霞	1435949	49	Female	shock/hypoxic-ischemic	2013-08-14	104	≥50%	3.38	17.5	51	22	81.1	1.54	16.57	7.5	1.7	93.8	134	5.2	No	Yes	Yes	5	15	4	5	6	6
张松华	1433786	60	Male	unknown reason	2013-07-21	70	＜50%	10.64	57.5	22	19.1	65	3.33	6.24	26.5	67	257.2	122	3.6	No	Yes	No	7	11	—	6	—	7
吴楚维	1443986	58	Male	trauma/post-surgery/poisoning	2013-08-15	42	≥50%	2.6	11.5	49	20.6	72	3.68	7.53	29.6	21	181.9	142	4.1	No	Yes	No	8	13	4	7	6	7
龚桂华	1438639	63	Female	solid tumors	2013-08-13	21	＜50%	4.32	16	36	25	67.4	1.03	13.79	16.1	8.8	66.1	138	3.5	Yes	Yes	No	6	13	6	9	5	7
陈群	1408838	53	Male	infection	2013-07-13	275	＜50%	1.67	6.6	51	17.1	45.9	2.6	7.84	24.8	28.7	62.9	133	3.1	No	Yes	Yes	3	5	0	2	0	3
余善道	1418237	57	Male	infection	2013-06-19	30	＜50%	9.47	37.1	53	16.5	34.2	2.78	7.01	22.5	266.2	88.3	141	3	No	Yes	No	9	10	5	7	6	8
沈均辉	1436881	33	Female	autoimmune diseases	2013-07-16	19	＜50%	14.96	106.5	54	24.5	39.5	0.98	25.64	39	133.6	402	138	4.1	No	Yes	No	10	6	8	11	7	11
周五明	1465883	67	Female	infection	2014-01-15	78	＜50%	3.91	34.7	51	16.5	44.9	3.71	9.64	22.7	10.7	154.3	157	3.1	No	Yes	No	8	22	4	6	6	5
李祖义	1465723	58	Male	trauma/post-surgery/poisoning	2013-12-10	95	＜50%	5.92	33	39	18.9	49.7	1.14	9.86	18.4	11.7	55.2	133	4	No	Yes	No	6	20	4	6	4	6
孙绍富	1465598	71	Male	trauma/post-surgery/poisoning	2013-12-06	318	＜50%	3.06	19.6	68	18	46.7	4.51	16.99	31.4	18.9	79.9	143	4.3	No	Yes	No	3	14	2	3	1	3
乐远斌	1465506	64	Male	infection	2013-12-05	94	＜50%	13.2	66	51	18.6	48.9	1.66	7.29	39	27.6	125	141	4.4	No	Yes	No	6	5	4	6	4	7
刘运姑	1465123	62	Female	infection	2013-10-18	52	＜50%	9.99	37.5	56	20.1	44.5	1.76	5.39	37.7	92.5	148	144	4	No	Yes	No	7	6	5	7	7	9
汪金国	1464868	59	Male	trauma/post-surgery/poisoning	2013-10-01	79	＜50%	14.6	63	38	28.5	84.3	0.67	7.1	11.5	9.3	131.2	141	4.6	No	Yes	Yes	3	11	7	11	7	11
吴小良	1464585	44	Male	shock/hypoxic-ischemic	2013-09-18	98	＜50%	20	85.3	40	26.8	50.7	2.15	14.57	29.7	241.6	245	131	5.6	No	Yes	No	10	11	6	8	5	9
李廷楷	1464439	69	Male	solid tumors	2013-09-18	10	＜50%	20	211.3	95	24.1	47.3	0.6	6.45	16.5	12.2	78	138	4.1	Yes	Yes	No	4	9	8	12	7	11
舒完玉	1463780	72	Female	trauma/post-surgery/poisoning	2013-10-01	125	＜50%	20	58.4	58	19.9	52.7	1.69	7.33	32.5	36	51.5	146	3.5	No	Yes	No	3	14	4	5	4	7
邵南海	1463673	78	Male	shock/hypoxic-ischemic	2013-09-18	12	＜50%	2.09	10.8	40	44.2	180	2.17	5.09	32.3	40.6	145.5	131	3.2	Yes	Yes	Yes	12	14	6	9	5	7
方建柳	1463482	32	Male	trauma/post-surgery/poisoning	2013-09-15	82	＜50%	13.57	69	64	18.3	38.2	1.18	13.61	36.1	20.5	179.5	142	3.8	No	Yes	No	10	16	4	7	5	7
闫欢	1463371	24	Female	trauma/post-surgery/poisoning	2013-09-13	96	≥50%	2.96	9.8	46	32.3	51.7	0.6	11.51	14.2	11.4	61.8	141	4.1	No	Yes	No	2	9	4	7	4	8
邹桂英	1462792	70	Female	trauma/post-surgery/poisoning	2013-09-29	110	＜50%	15.01	67.6	63	17.7	31.8	1.63	18.04	28.8	23.5	54.8	138	3.9	No	Yes	No	6	20	3	6	5	6
石磊	1481991	51	Male	infection	2014-01-11	69	≥50%	20	109.1	33	31.9	55.6	3.3	17.54	22.6	43.5	591.7	128.1	6.13	No	Yes	Yes	12	25	4	9	8	11
孙在勤	1480889	26	Female	autoimmune diseases	2013-11-27	82	＜50%	5.92	25.5	67	15.1	48.1	0.87	6.74	27.8	29	65.4	131.3	3.85	No	Yes	Yes	3	7	5	7	4	7
龚翠珍	1480786	64	Female	unknown reason	2013-11-16	84	＜50%	5.5	26.8	68	18.8	76	1.25	5.73	10.9	4.1	68	137	3.3	No	Yes	No	2	10	—	5	—	5
周秀雯	1479193	29	Female	infection	2013-11-10	68	＜50%	3.44	25.9	48	21.7	47.2	1.15	4.99	21.1	38.5	35	131.3	3.27	No	Yes	No	4	5	5	8	7	6
龚正英	1473434	69	Male	infection	2013-11-12	277	＜50%	1.37	10.4	88	57.7	79.8	8.53	14.12	37	5.5	137.1	150	4.83	No	Yes	Yes	2	12	4	5	2	5
张启军	1472780	58	Male	infection	2014-01-15	140	＜50%	3.27	12.4	30	31	87.4	2.75	17.57	33.2	60.8	419.9	141	5.3	No	Yes	No	10	15	4	5	3	5
王岚	1471763	34	Female	obstetric complications	2013-10-21	77	＜50%	11.18	34.5	90	22.6	45.9	2.61	12.85	25.5	23.8	281	137	3.5	No	Yes	No	6	9	6	7	7	10
陈琦	1468845	23	Female	infection	2013-11-03	288	＜50%	5.92	25.1	70	16.2	44.7	2.22	9.85	40.2	47.1	47.4	135	2.9	No	Yes	No	2	2	3	4	3	5
李敏	1467765	41	Female	infection	2013-10-11	30	＜50%	15.1	113.8	29	39.4	95.4	0.6	6.8	28	17.4	92	139.2	4	Yes	Yes	No	3	2	8	13	7	11
张辉	1465901	25	Male	infection	2013-11-22	13	＜50%	20	111	41	19.8	135.7	1.36	9.98	49.6	18.8	134.2	126	3.9	No	Yes	No	5	9	6	9	7	9
胡运莲	1465770	36	Female	infection	2013-11-25	107	＜50%	9.53	43.1	22	16.9	46.3	1.59	10.39	40	139.7	129	143	3.9	No	Yes	No	5	4	3	6	4	6
郑玉姣	1464679	64	Female	infection	2013-09-25	24	＜50%	20	283.3	96	23.6	41.5	0.6	23.82	26.7	12	78.4	135	4.7	No	Yes	Yes	6	20	8	11	8	11
肖墨芳	1463886	81	Male	infection	2013-11-19	67	＜50%	3.09	12.7	95	15.6	47.4	2.19	5.16	36.2	20.3	303	141	3.85	No	Yes	No	7	14	3	5	4	5
文碧员	1463678	51	Male	solid tumors	2013-09-17	193	＜50%	3.78	28.3	43	22.6	41.8	2.29	7.3	31.8	47.1	147.9	129	4.8	No	Yes	No	3	8	5	5	4	5
刘忠	1463511	44	Male	infection	2013-10-02	92	＜50%	2.4	10.1	24	18.5	50.5	1.73	2.61	29	210	63.6	134	3.8	No	Yes	No	6	4	3	3	2	4
杨才君	1504089	77	Male	infection	2014-02-19	111	＜50%	20	102.6	41	19.9	50.8	4.62	17.16	47.1	17.2	171	139	5.3	No	Yes	Yes	5	15	4	5	6	7
李光洪	1501107	39	Male	shock/hypoxic-ischemic	2014-02-09	50	＜50%	20	240	16	108.8	851	0.6	15.03	43	11.8	72	145	4.2	No	Yes	Yes	2	4	7	11	8	11
周磊	1446658	74	Male	solid tumors	2013-08-22	89	＜50%	2.68	9.1	45	21.8	45.9	1.3	33.99	17.2	13.7	308	139	6.8	No	Yes	Yes	10	24	2	5	3	5
许斌	1474711	54	Male	severe liver disease	2013-11-20	82	＜50%	2.78	22.9	25	20.1	44.2	1.15	4.16	29.9	25	89.1	141	3.5	No	Yes	No	3	4	4	7	3	5
万望林	1478225	60	Female	trauma/post-surgery/poisoning	2013-11-18	50	＜50%	6.84	36.6	38	19.4	45.7	1.13	8.51	29.5	105.2	49.7	137	3.2	No	Yes	No	5	10	5	7	7	8
文红梅	1482789	32	Female	autoimmune diseases	2013-12-01	21	＜50%	7.65	34.3	133	12.3	35.8	2.08	8.48	27.3	13	57.6	138	3.5	Yes	Yes	No	2	2	5	8	6	7
文虎	1483670	27	Male	trauma/post-surgery/poisoning	2013-12-10	273	＜50%	3.06	19.6	48	17.1	33.7	3.24	12.74	37.9	21.3	49.4	136	4.4	No	Yes	No	3	13	2	3	2	3
邓正森	1483749	83	Male	infection	2013-12-05	41	＜50%	2.33	11.1	73	18.9	35.6	3.04	22.15	27.8	9	237	162	5.2	No	Yes	Yes	10	26	4	6	5	5
杨新富	1484301	61	Male	infection	2013-12-06	96	＜50%	20	150.7	82	21.4	35	5.93	11.49	21.3	9.5	158	142	5.17	Yes	Yes	Yes	3	7	5	8	5	8
何兴武	1487345	64	Male	infection	2013-12-06	14	＜50%	9.92	56.5	9	20.5	49.1	5.55	18.54	37.1	101.6	466	129.6	4.46	Yes	Yes	Yes	15	28	6	10	8	9
金德凤	1488194	44	Female	infection	2014-01-01	15	＜50%	10.1	36.2	39	17.8	47.2	1.29	20.75	26.6	11.3	63.1	136	4.5	No	Yes	Yes	8	13	5	8	7	8
翟光武	1488478	78	Male	infection	2014-01-01	140	＜50%	3.81	16.6	44	15.5	42.3	7.42	14.12	29.5	35.8	115	148	3.7	No	Yes	Yes	8	17	2	3	2	3
代华珍	1488628	75	Female	trauma/post-surgery/poisoning	2013-12-27	165	＜50%	0.73	2.9	96	34.4	60.8	5	10.66	31.5	10.2	672	137	3.98	No	Yes	No	4	10	2	4	1	5
蒋玉珍	1488714	77	Female	infection	2013-12-22	36	＜50%	20	87.1	39	21.2	49.6	0.92	9.5	36.5	64.8	156	131	3.84	No	Yes	Yes	7	9	7	11	7	10
王宜香	1492653	64	Female	unknown reason	2014-01-13	79	＜50%	20	196.7	95	15.4	42.9	0.97	4.66	21.2	22.5	44.7	141	3.6	Yes	Yes	No	3	7	—	9	—	7
孙开永	1493285	63	Male	infection	2013-12-23	120	＜50%	1.62	4	65	20	54.7	2.81	5.6	36	54.2	67.5	131	3.99	No	Yes	No	7	7	1	3	1	4
杨红英	1494489	42	Female	infection	2013-12-26	197	＜50%	20	103	79	16.2	42	5.1	22.41	22	23.2	469	135	5.6	No	Yes	No	5	15	3	5	4	6
秦春梅	1495335	77	Female	trauma/post-surgery/poisoning	2014-01-23	282	＜50%	20	232.8	105	15	45.9	4.39	8.74	34.9	9.5	104	140	3.2	No	No	Yes	0	7	3	4	3	5
戢井木	1500357	71	Male	severe liver disease	2014-02-05	179	＜50%	3.54	19.9	43	17.2	45.3	1.29	11.79	23.9	444.5	159	149	3.1	No	Yes	No	5	10	2	5	1	3
李莉萍	1500913	54	Female	solid tumors	2014-02-18	73	＜50%	10.63	40.5	21	21	57.4	1.39	1.72	26.3	234	70	132	3.59	No	Yes	No	6	6	5	9	7	9
李元俊	1503508	83	Male	infection	2014-02-25	93	＜50%	20	191.2	72	17.2	44.7	7.45	8.81	39.5	13	92.7	148	3.52	Yes	Yes	Yes	6	22	4	7	4	7
汪志云	1504350	73	Male	infection	2014-02-18	129	＜50%	20	166.1	32	26.3	47	2.52	6.2	44.8	90.4	163	133	3.7	No	Yes	No	4	7	5	6	4	8
钱济华	1503643	66	Male	infection	2014-02-24	83	＜50%	10.34	45.5	62	25.1	48.4	5.07	18.1	40.9	103	148	132	3.5	No	Yes	No	13	12	6	7	6	9
闫文本	1485807	76	Male	trauma/post-surgery/poisoning	2013-12-18	75	＜50%	9.75	33.2	62	15.2	41.5	2.94	6.31	28.3	20.5	146	143	3.8	No	Yes	No	4	13	4	6	6	8
李芳	1485629	48	Female	infection	2013-12-05	74	＜50%	11.73	78.6	47	30.1	39.9	2.18	20.74	36.6	67.6	343	134	4.1	No	Yes	No	9	8	6	9	7	10
何胜贤	79389	66	Male	trauma/post-surgery/poisoning	2013-11-19	41	＜50%	8.18	41.7	27	16.3	43.6	4.58	1.24	30.6	102	79	138	4.3	No	Yes	No	9	11	5	8	6	7
胡甫龙	1505279	60	Male	trauma/post-surgery/poisoning	2014-02-20	91	＜50%	9.17	37.3	47	31.8	84.5	1.82	23.05	25.5	50.7	117	133	3.3	No	Yes	Yes	9	20	6	7	6	9
袁姝	1504958	30	Female	infection	2014-02-28	62	＜50%	20	113.9	66	32.6	86.8	0.96	21.67	33.1	41	394	129	4	No	Yes	Yes	10	10	7	11	7	11
蔡水珍	1504105	74	Female	shock/hypoxic-ischemic	2014-02-21	98	＜50%	10.52	40.2	27	19.3	48.1	1.61	8.9	25.3	52.1	213	137	3.4	No	Yes	No	12	22	5	6	5	8
段召平	1503652	33	Male	infection	2014-02-25	64	＜50%	20	118.8	28	74.6	180	0.6	18.12	30.7	19.1	160	138	5	No	Yes	Yes	14	21	7	11	8	11
张国桥	1503367	39	Male	unknown reason	2014-02-20	87	≥50%	5.81	22.5	57	120	180	4.93	21.55	28.8	93.2	280.8	143	5.5	No	Yes	Yes	12	19	4	6	—	7
董玉华	1501267	86	Male	infection	2014-02-16	170	＜50%	3.05	13.1	64	31.3	81.9	7.14	11.7	35.6	26.3	150	139	3.5	No	Yes	Yes	10	17	4	5	2	5
罗丽萍	1501012	39	Female	trauma/post-surgery/poisoning	2014-02-11	83	＜50%	3.12	11.5	39	19.7	43.9	1.36	17.65	31.1	31	60.9	134	3.6	No	Yes	No	3	3	4	5	3	5
尹佳乐	1500733	18	Male	infection	2014-02-17	13	＜50%	20	95.8	57	14.5	53.4	1.51	18.94	36.3	11.4	56.7	130	3.5	No	Yes	No	7	4	5	8	7	8
鲜开荣	1500524	59	Male	infection	2014-01-28	44	＜50%	20	155.3	68	25.3	56.2	1.7	14.35	28.6	11.9	396.6	137	4.8	No	Yes	No	13	17	7	9	7	10
王海波	1499853	73	Male	infection	2014-02-08	103	＜50%	13.12	54.2	87	19.3	58.1	7.05	8.35	35.2	10.2	385.4	143	4	No	Yes	No	9	15	4	6	5	7
雷维春	1498477	76	Male	infection	2014-01-26	57	≥50%	20	73.3	52	17.4	42.5	3.45	14.87	34.5	24	94.6	150	3.64	No	Yes	Yes	5	7	4	7	6	9
靖芳芹	1497026	78	Female	infection	2014-01-13	86	＜50%	3.14	11.2	59	18	50	3.83	12.57	39.1	16.2	61.2	158	3.6	No	Yes	Yes	6	11	3	4	2	4
唐冬花	1496894	49	Female	vascular anomalies	2014-01-29	112	＜50%	2.6	15.9	82	16.3	37.6	0.91	18.59	37.4	19.1	215	137	3.8	No	Yes	No	3	8	3	6	2	4
张祥安	1496798	53	Male	unknown reason	2014-01-22	150	＜50%	15.43	84.5	20	18.8	42.8	3.24	8.35	31.8	96.6	112.2	138	3.2	No	Yes	No	3	3	—	4	—	4
肖红	1496656	38	Female	obstetric complications	2014-01-23	45	＜50%	9.41	29.9	9	19.5	41.3	1.45	32.4	16.7	151.3	160.5	137	3.4	No	Yes	No	7	9	6	8	7	9
董芳	1495642	38	Female	infection	2014-01-16	53	＜50%	5.65	19.6	46	25	48.7	4.01	7.58	21.2	97.1	236.3	157	6.7	Yes	Yes	Yes	13	30	5	7	5	9
郑晓兰	1495634	72	Male	shock/hypoxic-ischemic	2014-01-14	61	＜50%	20	107.4	65	16.3	43.6	2.26	10.11	27	25.1	218	146	4.4	No	Yes	No	8	14	4	7	6	8
夏双长	1493166	51	Female	shock/hypoxic-ischemic	2013-12-20	34	＜50%	7.35	24.1	70	23.8	45.2	5.43	12.39	24.5	29.3	142.9	160	3.1	No	Yes	Yes	13	28	7	8	6	9
吴中艮	1493111	51	Male	infection	2013-12-17	23	＜50%	3.88	11.5	59	15.2	40.5	5.74	47.08	29.3	70.5	235.8	150	4.3	No	Yes	No	13	25	4	6	4	5
周升水	1492959	58	Male	infection	2014-01-14	76	＜50%	7.45	22	70	20	67.1	5.49	18.65	21.3	47.8	523.6	141	4.4	No	Yes	Yes	13	20	4	7	6	8
李枝华	1491518	64	Male	infection	2014-01-24	45	＜50%	3.12	19.6	33	32.8	77	4.22	4.89	30.5	70.4	225	144	3.3	No	Yes	Yes	7	7	6	8	5	7
程泽恒	1491246	66	Male	solid tumors	2014-01-22	204	＜50%	9.27	31.3	56	16.6	35.9	3.37	19.28	34.5	25.6	53.3	137	5.1	No	Yes	No	6	14	3	4	3	6
武小秋	1491061	38	Female	autoimmune diseases	2013-12-29	104	＜50%	3.05	13.4	110	24.4	77.9	3.86	4.06	22.4	12.3	110.8	141	4.1	No	Yes	No	4	5	4	5	3	5
杨克常	1491032	86	Female	trauma/post-surgery/poisoning	2013-12-28	42	≥50%	20	110.8	55	15.7	39	2.36	10.37	24.9	24.7	153.6	141	3.9	No	Yes	No	10	13	4	8	6	9
王淑珍	1491018	75	Female	infection	2013-12-27	87	＜50%	14.01	50.1	48	35.4	54.9	1.36	12.27	35.7	57.9	110	133	3.2	Yes	Yes	No	4	9	6	10	5	9
姚正志	1491007	58	Male	trauma/post-surgery/poisoning	2013-12-29	29	≥50%	20	181.5	32	20.7	67.5	3.39	39.04	27.6	25.8	358	143	5.1	No	Yes	Yes	15	36	4	9	8	10
严定一	1490685	84	Male	infection	2014-02-12	40	＜50%	2.8	10	43	33.4	44	1.97	12.54	41.8	54.2	85	141	3.3	No	Yes	Yes	10	13	6	8	6	7
李喜国	1490453	58	Male	trauma/post-surgery/poisoning	2014-01-08	194	≥50%	3.64	13.7	22	28	81.6	0.69	12.07	21.6	6.5	213	136	5	No	Yes	Yes	9	28	4	7	5	7
曹细胖	1489971	58	Female	trauma/post-surgery/poisoning	2014-01-08	394	＜50%	9.75	31	53	15.1	32.6	3.03	20.92	37.3	22.8	39.7	137	3.9	No	No	No	1	9	3	3	3	5
曾朝霞	1489219	74	Female	infection	2014-01-16	308	＜50%	20	108.7	69	16.5	36	4.86	14.26	26.9	21.9	73.4	138	4.8	No	Yes	No	8	24	3	5	3	6
李冬梅	1488897	18	Female	unknown reason	2013-12-13	109	＜50%	6.85	20.6	63	16.4	37.8	1.74	6.77	20.9	35.5	48.6	142	3.7	No	Yes	No	3	4	—	4	—	3
徐晚霞	1488333	49	Female	infection	2013-12-18	54	＜50%	20	121	57	22.9	119.2	1.66	15.23	24.9	32.3	299.9	140	3.9	No	Yes	No	15	30	6	8	8	10
熊焰	1488125	55	Male	trauma/post-surgery/poisoning	2013-12-14	196	≥50%	3.36	20	25	21.7	105.5	5.61	15.31	36.9	11.9	156	143	4.3	No	Yes	No	6	15	4	5	6	5
胡昌平	1487870	50	Male	infection	2013-12-22	18	＜50%	6.77	21	84	24.3	74.6	4.28	18.77	24.1	93.8	278.2	141	3.8	Yes	Yes	Yes	12	12	6	9	5	9
李中莲	1487773	75	Female	trauma/post-surgery/poisoning	2013-12-24	178	＜50%	3.03	11.2	53	14.7	56.4	4.24	10.49	36.3	20.2	74.9	140	4	No	Yes	No	3	6	2	3	1	4
祁翠华	1486831	63	Female	infection	2013-12-16	141	＜50%	20	143	79	17.2	32.8	1.5	22.78	32.8	16.4	180.2	158	4.8	No	Yes	Yes	9	24	3	5	4	6
李翠娥	1486735	75	Female	trauma/post-surgery/poisoning	2013-12-18	4	＜50%	2.58	13.1	66	21	29.8	4.35	9.91	23.2	24.8	202.7	143	3.8	Yes	Yes	No	7	11	5	8	5	6
郭泽民	1486396	73	Female	infection	2013-12-17	149	＜50%	20	121	22	120	180	0.6	34.76	22.9	37.1	503	157	5.4	Yes	Yes	Yes	14	29	6	10	5	9
冉崇梅	1485840	52	Female	vascular anomalies	2013-12-08	74	＜50%	20	153.6	91	25.2	42.1	4.39	16.86	35.9	19.9	208	135.8	3.21	No	Yes	Yes	4	9	6	8	7	10
陶英	1502603	77	Female	infection	2014-02-26	65	＜50%	10.61	44.6	53	14.1	46	6.06	16.54	16.2	12.6	485	139	5.3	No	Yes	Yes	11	34	4	7	6	8
陈秦生	1502367	73	Male	solid tumors	2014-02-13	53	＜50%	8.83	26.6	48	18.8	45.8	1.21	2.88	25.7	53.3	130	138	3.3	No	Yes	No	5	14	4	7	6	7
万学超	1500540	51	Male	trauma/post-surgery/poisoning	2014-01-28	47	＜50%	20	60.1	55	19.8	37.9	0.6	2.76	23.2	21.2	81.7	143	4	No	Yes	No	4	6	7	10	7	10
李国安	1500284	48	Male	infection	2014-02-03	53	＜50%	5.17	15.9	108	20.6	57	8.15	8.45	33.9	8.4	695.2	132	3.8	No	Yes	No	6	8	4	6	5	8
桂清莲	1483463	67	Female	infection	2013-11-29	68	＜50%	2.25	10	72	16.1	45.3	1.86	3.39	28.5	36.2	105.1	141	3.9	No	Yes	No	4	7	3	5	4	5
舒青红	1483525	45	Female	autoimmune diseases	2013-11-23	38	＜50%	12.74	82.7	68	18	41	2.96	7.4	30.1	16.6	212.2	140	4.1	No	Yes	No	7	5	5	8	6	8
姚海臣	1484481	55	Male	solid tumors	2013-12-14	201	＜50%	2.97	14.7	54	16.2	37.7	3.48	4.55	26	48.9	127.5	143	3.5	No	Yes	No	4	11	2	3	1	3
喻灵林	1484312	31	Female	infection	2013-12-03	152	＜50%	6.42	33	44	15.2	35.6	5.86	16.9	29.9	35.4	26	142	3.8	No	Yes	Yes	8	13	3	4	4	5
周长顺	1484168	51	Male	trauma/post-surgery/poisoning	2013-11-30	191	＜50%	7.91	47.4	46	20.7	37.8	8.56	32	44.4	18.6	133.3	152	4.7	No	Yes	No	7	14	4	6	4	6
肖运榜	1484090	79	Male	infection	2013-11-28	139	＜50%	9.79	53.6	30	21	51	6.36	12.33	45	33	480.1	152	4.7	Yes	Yes	Yes	15	25	4	7	4	7
何连芳	1483738	60	Female	infection	2013-12-09	39	＜50%	9.99	53.6	22	20.3	51.7	2.34	4.94	23.3	300.1	127	153	4.1	No	Yes	Yes	16	18	6	9	7	9
李洪升	1483615	50	Male	vascular anomalies	2013-12-12	89	＜50%	10.64	53.6	82	15.5	82.8	4.59	12.02	23.4	528.4	294.3	133	3.6	No	Yes	Yes	10	13	4	6	4	8
余玉珠	1483292	74	Male	infection	2013-12-06	61	＜50%	3.5	28.5	64	16.7	63.3	3.94	9.18	38.2	12	156.9	143.8	4.13	Yes	Yes	No	5	11	4	7	6	6
李伟	1483200	45	Male	trauma/post-surgery/poisoning	2013-12-09	35	＜50%	3.3	23.4	25	22.4	55.8	0.78	11.47	22.1	31.4	89.1	136	4	Yes	Yes	No	10	9	7	11	5	8
陈福涵	1482692	74	Male	shock/hypoxic-ischemic	2013-12-23	259	＜50%	13.48	55.5	36	26.1	46.9	5.43	23.75	22.1	20.7	204.1	145	6.1	No	Yes	No	7	25	5	6	5	8
李洪池	1482647	79	Male	shock/hypoxic-ischemic	2013-12-13	91	＜50%	15.74	153.6	36	33	29.9	1.35	20.25	37.9	41	462.4	150	6.3	No	Yes	Yes	17	31	6	9	6	9
胡幕萍	1481931	60	Female	vascular anomalies	2013-11-30	320	＜50%	13.51	90.9	124	14.8	31.8	3.37	12.07	44.9	9.7	85.8	145	3.9	No	Yes	Yes	7	14	3	5	3	6
惠修强	1481858	50	Male	infection	2013-12-02	66	＜50%	9.73	50.7	107	15.4	49.5	12.72	7.49	38.7	62.2	220.2	137	3.7	Yes	Yes	Yes	13	21	4	8	6	8
陈霞珠	1481628	68	Female	infection	2013-11-19	173	＜50%	0.66	10.4	55	51.2	92.6	5.12	11.01	31.3	13	78.8	132	3	No	No	No	0	6	4	4	2	4
张瑞霞	1481091	84	Female	infection	2013-11-15	28	＜50%	13.59	74.5	9	38.7	160.7	0.6	6.8	32.1	139.7	530	130	4	No	Yes	Yes	20	29	8	12	7	11
汤度珍	1480511	58	Female	trauma/post-surgery/poisoning	2013-11-14	145	＜50%	5.47	33	68	16.2	36.6	2.01	27.97	32.4	35.2	47.1	137	3.8	No	Yes	No	6	12	3	4	3	5
李秀兰	1479495	59	Female	shock/hypoxic-ischemic	2013-12-24	231	＜50%	1.37	4.3	68	34.6	63.2	4.39	14.45	43.7	39.7	127.9	133	6.1	No	Yes	No	9	20	2	4	2	5
唐德荣	1479393	78	Male	unknown reason	2013-11-26	77	＜50%	1.46	11.5	41	29.6	77.1	5.86	13.56	33.3	18.4	391.7	147	3.7	No	Yes	No	13	27	—	6	—	5
祝传娥	1479174	68	Female	infection	2013-12-02	92	＜50%	7.31	55.1	74	13.6	31.9	3.97	2.26	28.4	103	67.3	162	2.8	No	Yes	No	8	19	4	6	4	6
胡太双	1479125	51	Female	trauma/post-surgery/poisoning	2013-11-10	121	＜50%	12.37	83.2	24	120	150.2	0.6	9.52	17.6	8.3	86.1	143	3.2	No	Yes	No	7	21	6	9	4	9
陈伦职	1479065	75	Male	shock/hypoxic-ischemic	2013-11-29	38	＜50%	13.04	77.6	51	27.7	55.7	3.94	19.67	21.5	72.2	312.5	153	4.8	No	Yes	Yes	17	32	7	10	7	10
张建河	1476662	56	Male	trauma/post-surgery/poisoning	2013-11-08	86	＜50%	8.5	39.4	44	17.4	46.4	1.34	15.23	27.2	54.1	68.4	140	4.6	No	Yes	No	7	11	4	6	4	6
刘福兰	1475935	65	Female	trauma/post-surgery/poisoning	2013-12-03	113	＜50%	7.04	31.2	61	14.7	41.8	3.64	7.22	29.5	10.7	112.2	144	4.2	No	Yes	No	8	17	3	5	4	5
代文生	1475130	45	Male	infection	2013-10-26	252	＜50%	2.32	11.9	99	25.6	70.1	6.43	6.95	37.9	8.7	98	148	3.9	No	No	No	0	2	4	3	2	4
田大考	1474129	35	Male	infection	2013-10-20	25	＜50%	7.38	28.3	48	21.5	40.3	5.98	21.83	25.3	141.6	447.6	146	4.7	No	Yes	No	16	16	6	8	7	8
易艳明	1473433	68	Female	trauma/post-surgery/poisoning	2013-10-28	104	≥50%	20	229.7	47	23.3	62.6	5.12	17.75	38.9	63.9	112.3	149	3.8	No	Yes	No	7	14	4	7	7	9
龙汉云	1489579	62	Female	severe liver disease	2013-12-26	55	＜50%	11.33	32.36	56	35	52.5	0.5	3.8	20.3	31.4	44.9	140	4	No	Yes	No	3	8	7	10	7	11
王小燕	1486902	35	Female	solid tumors	2013-12-17	73	＜50%	20	120	99	18.6	52.8	2.24	12.96	20.2	26.2	68.5	134.8	3.67	Yes	Yes	No	3	2	4	8	6	9
陈少文	1481543	24	Male	infection	2013-12-13	28	＜50%	4.95	21.31	81	14.8	34.6	4.58	3.58	18.7	9.7	123.4	147	3.11	No	Yes	No	4	5	4	7	4	5
吕汉云	1465739	89	Female	solid tumors	2013-12-11	101	≥50%	1.58	13.34	60	15.2	41.1	1.99	4.51	23.4	12.6	57.9	144.8	3.59	Yes	No	No	1	10	4	4	4	4
王结红	1477258	32	Female	infection	2013-12-11	40	＜50%	12.24	61.11	110	33.8	89.3	4.71	5.56	17.8	11.8	109.9	141.7	4.33	No	Yes	No	3	4	7	10	7	10
金义珍	1412055	60	Female	solid tumors	2013-04-27	6	＜50%	1.8	3.53	55	19.6	60.9	0.73	0.56	18.1	47.7	66	140.2	3.89	No	Yes	No	6	11	3	7	3	7
文大力	1498175	70	Male	infection	2014-02-20	97	＜50%	9.08	29.3	33	17.5	45.3	1.45	5.39	28.6	12.7	47.4	142	3.3	No	Yes	No	2	12	4	6	4	7
徐声静	1498098	32	Female	infection	2014-01-22	78	＜50%	13.15	53.8	30	21.9	49.4	4.88	8.42	26	16.7	269.4	149.5	3	No	Yes	Yes	11	19	5	8	8	9
方道全	1497516	81	Male	infection	2014-01-21	105	＜50%	14.65	39.7	55	36.5	55	5.2	16.21	26.1	9.4	97	142.5	4.4	No	Yes	Yes	8	30	5	7	8	8
胡秋梅	1496615	56	Female	infection	2014-01-19	6	＜50%	20	91	42	24.5	59.9	2.44	7.86	37.6	62.3	128	133	3.03	No	Yes	No	7	6	7	9	8	10
韩金荣	1496570	64	Female	severe liver disease	2014-01-23	54	＜50%	20	163.9	62	17.5	46.9	0.9	8.52	18.3	10.6	674	124.8	4.2	Yes	Yes	No	7	17	5	10	7	9
周旋	1496505	24	Female	autoimmune diseases	2014-01-21	330	＜50%	12.27	48.9	95	14.3	35.3	1.11	9.6	38.8	9.5	44.8	136	3.9	No	Yes	No	2	5	3	6	5	6
尹克彬	1495734	82	Male	infection	2014-01-22	56	＜50%	3.18	11.2	29	30	72.8	3.89	29.08	23.8	23.5	335.8	141	8.5	No	Yes	Yes	17	43	5	7	7	7
丁术清	1494258	74	Female	shock/hypoxic-ischemic	2014-01-02	66	＜50%	15.03	68.1	71	36.3	46	2.43	16.91	35.3	21.4	59	158	4.4	No	Yes	No	7	19	6	9	9	10
黄世菊	1491899	35	Female	autoimmune diseases	2014-01-07	131	＜50%	11.08	37.8	30	13.1	42.8	3.56	7.06	32.7	4.1	50.9	131	3.1	No	No	No	1	3	3	3	3	5
张凡桃	1491425	22	Female	infection	2014-01-08	52	＜50%	14.37	61.8	59	23.1	36.4	0.95	9.26	33.1	23.6	552	139	4.65	No	Yes	No	10	7	7	10	8	11
梅守枝	1490862	55	Female	unknown reason	2014-01-01	204	＜50%	11.96	43.7	75	14.6	35.1	3.61	3.65	31	27.4	60.8	132	3.01	No	No	No	1	4	—	3	—	3
刘士兰	1490840	53	Female	unknown reason	2014-01-02	41	＜50%	2.58	6.2	34	31.5	180	0.6	1.72	30.9	33.4	42.8	128	4.1	No	Yes	Yes	9	19	—	8	—	6
姜茂清	1490560	40	Female	infection	2014-01-01	31	＜50%	3.71	19.3	73	14.3	39.9	1.91	7.06	26.3	17.5	88.8	137	3.3	Yes	Yes	No	3	3	4	7	4	5
付文雄	1490362	44	Male	severe liver disease	2014-01-12	71	＜50%	3.83	15	29	18.9	43.4	1.73	11.99	41.6	52.9	82.5	132	3.5	No	Yes	No	4	0	3	5	4	5
陈建平	1490175	56	Male	infection	2014-01-06	44	＜50%	20	342.4	75	17.2	50.8	8.01	11.14	29.4	10.4	503	144	5.7	No	Yes	Yes	11	22	5	8	8	8
涂玲	1489756	21	Female	autoimmune diseases	2014-01-08	290	＜50%	14.7	38.5	99	12.4	31.9	2.41	8.9	29.9	5.6	87.9	143	4.4	No	No	No	0	6	3	3	3	5
胡淑岚	1489631	78	Female	infection	2014-01-02	129	≥50%	2.63	13.7	65	14.9	44.5	7.21	7.07	22.2	14.7	188	146	3	No	Yes	Yes	7	16	4	3	5	4
鲁业勤	1486063	78	Male	infection	2013-12-11	55	＜50%	3.11	23.8	29	26.7	117.6	1.12	11.06	22.9	14.2	524	135	3.4	No	Yes	Yes	9	18	5	9	7	7
华亮	1483685	41	Male	infection	2013-12-06	19	＜50%	20	121	91	26.2	145.3	1.5	0.77	25.3	193.6	290	145	3.8	No	Yes	Yes	11	16	7	9	9	10
许惠芳	1472697	69	Female	infection	2013-11-29	92	＜50%	11.32	61.5	86	28	39.2	4.62	2.2	31	11.6	76.2	146	3.7	No	Yes	Yes	8	16	6	8	8	9
谭明元	1471192	65	Female	trauma/post-surgery/poisoning	2013-10-23	84	＜50%	15.37	97.6	70	14.8	129.8	3.92	9.91	47.5	83.9	44.9	142	3.7	No	Yes	No	10	13	4	6	5	8

## Sheet: Patients with HM
Name	Medical Number	Age	Gender	Underlying diseases	Date	PLT(G/L)	Decline of PLT	D-dimer(mg/L)	FDPs(mg/L)	ATA(%)	PT(s)	aPTT(s)	Fbg(g/L)	WBC(G/L)	Hematocrit(%)	TB(umol/L)	Cr(umol/L)	Serum sodium(umol/L)	Serum potassium(umol/L)	Organ failure	Death	SOFA-score	APACHEII-score	ISTH score	JMHW score	CDSS score
艾军	1487224	49	Male	AML except M3	2014-01-13	25	＜50%	11.3	47.69	97	16.7	50.6	2.9	0.36	17.2	6.9	88.3	137.7	4.85	Yes	Yes	3	16	5	5	8
鲍艳	1223696	51	Female	CL	2013-05-09	942	＜50%	20	120.99	77	15	57.9	1.81	3.5	21.5	10.5	86.3	131.4	3.81	Yes	No	1	11	3	5	7
蔡信军	1381253	40	Male	MDS	2013-04-23	33	＜50%	2.18	16.64	79	17.1	44	3.28	0.8	17.7	17.1	26.6	143.6	2.52	Yes	No	0	17	4	3	4
蔡忠秀	1448583	56	Female	AML except M3	2014-09-10	29	＜50%	4.65	17.06	58	17.5	50.9	4.54	0.45	15.6	18.6	22.7	132	3.19	No	No	0	19	4	2	4
曹建波	1512785	32	Male	AML except M3	2014-05-21	40	≥50%	20	120	51	21.2	52	0.79	8.42	18.7	24.4	76.2	144.8	3.44	No	Yes	2	8	7	7	9
曹荣华	1484892	52	Male	AML except M3	2013-12-06	320	＜50%	20	120	99	17.8	43	1.69	220.64	18.2	11.6	108.9	145	2.5	No	No	0	14	3	4	5
曾冬桂	1427945	54	Female	lymphoma	2013-08-20	70	＜50%	9.43	34.64	88	15.2	50.5	2.55	2.12	21.7	22.2	53	130.1	3.66	No	No	1	11	4	3	6
曾宪星	1490901	64	Male	AML except M3	2014-01-22	29	＜50%	13.94	50.54	55	18	76.8	2.13	0.26	21.8	32.2	176.9	144.1	4.29	No	Yes	3	15	5	4	7
曾友香	1404133	61	Female	lymphoma	2013-04-23	91	＜50%	1.02	109.8	65	13.7	67.6	2.14	3.55	30.4	35.1	82.4	135.9	3.2	No	No	2	8	4	4	3
常永平	1444103	43	Female	AML except M3	2013-08-10	46	＜50%	20	165.6	118	15.9	35.5	0.8	29.55	27.5	13.4	32.8	140.4	3.75	Yes	No	0	8	6	7	8
陈冲	1257323	26	Male	ALL	2013-04-11	3	＜50%	1.15	120	37	14.3	51.6	2.69	0.11	17.3	34.2	73.4	135	3.8	Yes	No	2	10	5	5	5
陈国民	1474161	44	Male	ALL	2014-10-27	15	＜50%	3.44	22.1	122	14.2	28.6	3.45	16.65	30	13.7	122.4	145	3.74	No	Yes	1	3	4	3	3
陈金芳	1530398	52	Female	lymphoma	2014-05-30	23	＜50%	20	120	100	13.4	35.7	2.07	12.4	26.6	10.9	77.2	142.3	4	Yes	No	0	6	5	5	7
陈菊荣	1442885	44	Female	AML except M3	2014-09-29	25	≥50%	3.43	11.71	81	14.5	39.4	4.09	0.43	16.6	18.1	49.8	138.1	4.5	Yes	No	0	13	4	3	5
陈丽华	1529915	43	Female	MM	2014-06-12	172	＜50%	7.74	39.36	68	15.8	47.5	5.61	0.84	15.6	11.5	53.2	142.1	3.72	No	No	0	10	3	3	4
陈敏飞	1469818	41	Male	CL	2013-11-13	22	＜50%	5.06	21.74	75	15.5	59.5	4.05	0.54	19.1	10.7	44.5	137.9	4.1	Yes	No	0	12	4	4	7
陈鹏	1375689	20	Male	ALL	2014-09-29	17	≥50%	0.46	1.67	32	24.5	70.8	1.59	0.1	27	45.5	89.3	112	4.5	No	No	3	19	4	2	6
陈巧云	1522741	58	Female	lymphoma	2014-05-06	450	＜50%	4.65	17.68	111	12.4	32.9	4.51	3.85	34.7	6.0	51.1	139.6	4.1	No	No	0	9	2	2	2
陈全中	1445508	63	Male	ALL	2013-08-12	61	＜50%	5.27	16.64	98	12.5	36.2	4.36	9.01	15.5	12.2	62.8	136.5	4.1	No	No	0	10	3	2	4
陈世均	1522241	65	Male	ALL	2014-05-08	23	＜50%	3.6	14.16	92	12.6	44.9	2.93	3.55	23	11.0	106.6	139	4.2	No	No	0	9	4	2	3
陈守元	1423572	65	Male	AML except M3	2013-05-30	54	＜50%	8.04	31.91	86	15.3	35.6	5.25	148	29.4	11.8	63.2	142.1	4.2	No	No	0	17	4	3	4
陈晓文	1417837	41	Female	lymphoma	2013-05-08	24	≥50%	5.27	21.31	101	13.3	67.3	1.42	0.51	23.7	15.6	78.9	133.2	5.1	No	Yes	0	8	4	4	7
陈绪元	1438630	66	Male	lymphoma	2013-08-07	148	＜50%	4.65	17.9	98	13.3	25.4	2.28	14.73	30.1	9.9	140.7	143.4	3.54	Yes	No	3	12	2	3	3
陈宜耀	1519035	60	Male	AML except M3	2014-04-21	29	≥50%	9.99	40.65	68	21.2	64.4	3.54	15.73	15.7	165	292.3	153.7	5.06	Yes	Yes	7	17	6	6	9
陈圆	1488272	25	Female	ALL	2013-12-24	13	＜50%	8.66	25.22	119	16.9	39.7	3.76	3.48	18.7	11.2	82.5	145.3	3.56	No	No	0	6	5	3	5
陈照友	1514130	68	Male	AML except M3	2014-04-16	18	＜50%	20	120	80	17.9	52.8	1.64	5.08	16.5%	24.3	95.4	134.4	3.93	Yes	Yes	1	13	5	5	8
陈正羽	1527261	50	Female	ALL	2014-05-21	37	＜50%	14.32	51.73	85	15.6	48	1.31	63.98	24.9	7.6	77.5	141.6	4.21	No	No	0	10	5	5	6
陈祖阶	1281744	63	Male	MM	2013-09-01	20	＜50%	2.78	10.8	59	17.1	46.4	1.57	3.88	22.9	55.9	288.9	175.9	4.6	Yes	No	9	24	4	3	4
程畅	1346654	22	Male	AML except M3	2013-11-06	26	＜50%	3.77	10.91	108	15.6	39.3	15.6	13.26	42.3	9.3	64.4	139.8	3.69	No	No	0	2	4	2	3
程佳	1412765	19	Female	AML-M3	2013-04-23	18	＜50%	19.61	54.37	93	19	32.9	0.84	22.29	18.9	15.2	45.5	135.9	3.72	No	No	0	10	6	6	7
程仁美	1465667	81	Male	AML except M3	2013-12-23	15	＜50%	6.53	23.04	67	17.5	56.9	3.71	48.34	16.7	13.6	119.2	138.2	2.78	No	Yes	4	23	4	3	6
程永志	1414643	47	Male	lymphoma	2013-05-20	109	＜50%	3.16	31.2	102	13.6	34.8	2.95	3.68	27	16.5	67.4	128.7	3.21	No	No	0	9	3	3	2
代翠兰	1476556	59	Female	AML except M3	2014-10-25	42	＜50%	9.52	36.93	110	14.7	37.6	4.22	8.86	22.5	14	92.1	141.8	4.8	No	No	0	7	5	3	6
戴宝才	1526034	61	Male	AML except M3	2014-05-05	23	＜50%	4.23	16.28	99	15.4	46.4	4.29	25.04	22.7	29.7	69.3	137	4.1	Yes	No	1	9	4	3	4
邓富春	1415155	43	Male	ALL	2013-05-13	28	＜50%	15.76	64.02	102	15.3	30.7	1.16	1.8	16.7	22.9	77.2	137.7	4.33	Yes	Yes	1	8	5	6	7
丁丽华	1491024	27	Female	CL	2014-01-10	659	＜50%	3.65	14.16	81	13.7	46.9	3.96	5.04	26.3	10.3	59	141.7	5.11	No	No	0	4	2	2	2
董梅珍	1481644	47	Female	CL	2013-12-16	17	＜50%	2.94	14.98	61	15.7	44.9	6.77	0.78	19.8	14.5	73.4	137.3	2.49	No	No	0	16	4	2	3
杜宝珠	1170652	64	Female	AML except M3	2014-04-24	1	＜50%	2.5	10.39	77	14.1	52.5	3.46	0.96	18	23.5	26.9	141.4	4.06	No	No	1	15	4	2	4
杜光芬	1529705	41	Male	AML-M3	2014-05-05	14	＜50%	20	123.01	102	19.1	41.5	1.13	72.63	29.2	19.9	107.9	143.6	3.82	No	Yes	1	8	5	5	6
杜梅	1489117	40	Female	AML-M3	2013-12-24	44	＜50%	20	80.53	117	19.9	33.9	0.95	46.85	17.4	10.4	57.3	140	3.9	No	No	0	10	7	6	8
杜治方	1481140	57	Male	others	2013-11-24	25	＜50%	7.31	33	94	14.2	36.2	3.83	1.78	19.2	30.4	110.1	140.5	3.83	No	No	2	11	5	3	5
段红娟	1536665	35	Female	MDS	2014-06-17	15	＜50%	20	77.6	79	19.6	58.8	0.6	0.26	17.9	17.2	87.3	139	4.1	No	Yes	0	11	6	6	8
段燕	1186930	21	Female	ALL	2014-06-04	14	＜50%	2.97	12.85	69	16.4	41.2	3.49	0.31	19	6.7	69.2	129.3	3.6	No	No	0	12	4	2	3
范顿雨	1418191	19	Female	ALL	2013-05-13	23	＜50%	3.85	14.98	75	14.9	58.7	7.63	19.91	23.7	7.1	82.6	137.1	4.39	No	No	0	5	4	2	4
范宏本	1518117	61	Male	CL	2014-04-18	13	≥50%	3.51	13.57	81	15.2	45.0	4.03	1.65	19.5%	16.5	61.0	129.0	3.6	No	Yes	2	13	4	2	4
方先玲	1420558	53	Female	AML except M3	2013-07-03	39	＜50%	20	120	83	19.6	42.4	3.33	71.73	18	18.8	66	139	3.96	No	No	1	12	5	4	6
冯德芝	1430168	52	Female	AML except M3	2013-08-14	3	＜50%	6.88	27.5	91	18.6	38.1	3.24	23.02	12.6	15.9	50.6	143.8	4.81	No	Yes	2	15	5	3	5
冯佳	1490947	26	Male	AML-M3	2014-01-03	53	≥50%	14.76	49.11	89	17.2	43.4	0.85	2.57	33.2	34.8	85.5	148	3.42	Yes	No	4	5	5	7	8
冯水先	1540730	65	Female	CL	2014-06-30	68	＜50%	3.93	14.46	103	13	37.1	3.4	29.78	22.6	6.9	58.7	144.7	3.8	No	No	0	11	3	2	2
冯祥财	1529606	75	Male	MDS	2014-05-20	36	＜50%	3.37	10.5	52	16.7	61.7	3.4	2.91	20.4	20.6	766	132	4.8	No	No	7	19	4	2	4
高朋朋	1491152	17	Male	ALL	2014-06-12	5	＜50%	20	102.53	88	18.2	47.6	1.04	14.7	19.6	51.1	143.9	141.5	3.43	No	No	3	11	5	5	6
龚应平	1484611	42	Male	others	2014-01-14	51	＜50%	2.7	10.11	40	21.4	80	1.68	8.06	21.4	8	71.8	137.5	3.45	No	No	3	12	4	3	3
郭春和	1503743	65	Male	AML except M3	2014-05-05	20	≥50%	20	120	55	23.5	66.7	2.22	64.10	16.8	10.7	36.2	139	4.3	No	Yes	2	18	7	5	9
郭铭	1442217	29	Female	AML except M3	2013-08-17	22	≥50%	20	240	75	25.8	58.1	0.67	1.28	20.6	10.6	71.5	143.1	3.67	No	No	0	6	8	7	10
郝玉明	1176699	59	Male	CL	2014-04-28	18	＜50%	12.49	62.74	70	21.2	54.6	5.33	16.46	14.8	59.9	113.8	140	4	Yes	Yes	3	10	6	6	8
何海涛	1405452	38	Male	AML except M3	2014-10-14	68	＜50%	17.7	83.44	94	14.4	41.3	3.99	9.89	38.5	5.8	79.2	143	3.81	No	No	0	3	4	4	5
何双军	1299345	47	Female	MDS	2013-08-20	2	＜50%	2.4	16	83	15.7	54	3.14	1.29	12.3	18.6	58.9	143.4	3.81	No	No	0	11	4	2	4
何喜荣	1416217	21	Male	AML except M3	2013-05-13	26	＜50%	2.79	12.12	63	13.9	33.6	1.57	1.05	16.2	31.1	60	140.1	3.98	No	No	1	10	4	2	3
何小文	1467721	46	Male	MM	2014-09-30	179	＜50%	5.17	16.23	87	17.1	40.4	5.72	4.59	20.4	3.6	120.5	129	3.86	No	No	1	8	2	2	4
何怡芳	1417767	77	Male	AML except M3	2013-05-16	44	＜50%	20	120	111	17.4	51.6	3.46	32.27	18.3	6.6	224.1	145.9	3.48	Yes	No	2	17	5	5	8
何有香	1409020	39	Female	lymphoma	2013-05-02	123	＜50%	5.38	24.35	55	15	41.5	4.34	11.78	19.6	7.6	74.4	144.8	3.04	Yes	No	0	7	3	4	5
何中兴	1474090	15	Male	ALL	2013-11-18	16	＜50%	9.89	46.27	71	18.2	49.5	5.38	0.33	22.2	13.6	53.1	154	3.46	Yes	Yes	5	18	5	5	7
洪利波	1420502	54	Male	MDS	2013-05-20	242	＜50%	2.39	11.5	114	14.2	45.7	5.59	15.5	24.2	9.8	60.1	140.2	3.6	No	No	0	7	2	2	2
洪岩	1469463	15	Male	ALL	2013-11-09	29	＜50%	2.9	26.4	38	20.6	55.4	2.52	5.71	26	71	45.3	152	3.54	Yes	No	2	10	6	5	5
胡琅	1439917	17	Male	ALL	2014-10-09	16	＜50%	5.47	18.75	95	13.9	48.5	3.9	2.19	14.2	18.2	76.8	139.3	4.3	No	No	0	9	4	2	5
胡丽丽	1530357	41	Female	AML-M3	2014-05-20	45	＜50%	7.86	27.38	91	14.7	42.1	2.18	6.39	18.8	6.7	70.9	144.5	4.03	No	No	0	6	5	3	5
胡勉之	1478614	75	Male	ALL	2013-11-23	16	＜50%	2.5	14.7	51	22.4	61.5	2.78	0.29	21.2	22	191.7	138.5	4.64	No	Yes	7	23	6	3	5
胡明国	1519388	69	Male	AML except M3	2014-04-29	8	≥50%	20	120	70	15.9	74.8	3.29	3.31	17.6	8.5	104	138	3.7	No	No	2	11	5	4	8
胡庆刚	1434312	33	Male	AML-M3	2013-07-03	47	＜50%	11.4	43.1	123	14.8	39.6	2	0.99	21.5	15.3	77.3	137.9	3.58	No	No	0	8	5	4	6
胡甜	1522960	32	Female	AML-M3	2014-04-29	15	＜50%	20	120	115	14.3	35.3	1.51	0.48	24.2	8.8	40.8	138.7	4.21	Yes	No	0	10	5	5	7
花军南	1472703	46	Male	AML except M3	2014-10-28	11	＜50%	4.33	17.48	92	15.7	39.3	5.73	7.86	18.5	7.7	96.7	137.4	3.38	No	No	0	9	4	2	3
黄望娇	1415424	59	Female	AML except M3	2013-05-25	47	＜50%	11.45	49.3	96	17.4	34.9	3.74	230.5	31.7	7.9	53.7	138.2	3.98	Yes	No	0	11	5	5	7
黄亚琴	1513846	20	Female	ALL	2014-05-07	89	＜50%	3.64	14.82	92	13.2	38.6	4.05	32.66	22.4	12	64.2	138.8	3.85	No	No	0	9	3	2	2
黄玉莲	1525187	50	Female	ALL	2014-05-28	3	＜50%	3.10	12.73	78	15.1	49.2	7.14	0.72	19.3	51.4	50.6	141	4.07	No	No	4	16	4	2	3
纪三保	1527955	62	Male	MM	2014-06-04	136	＜50%	2.9	10.39	75	17.3	45.4	4.15	5.95	29.3	9.3	88.3	146.5	3.73	No	No	0	9	2	2	2
季如伦	1432322	79	Male	MDS	2013-07-12	13	＜50%	1.53	2.78	38	20.2	46.1	4.81	0.89	25.4	40.8	103.3	135.3	4.11	No	Yes	5	16	3	1	4
剑强	1408490	15	Male	ALL	2013-04-16	26	＜50%	2.91	10.11	110	13.4	41.4	4.19	2.7	25.2	7.3	51.2	140.5	4.18	No	No	0	8	4	2	3
姜兵	1422350	30	Male	AML-M3	2013-05-30	40	＜50%	20	120	66	29.6	47.6	1.14	45.37	23.8	20.3	121.8	137	4	Yes	Yes	10	21	7	8	9
金昌书	1465260	41	Male	AML except M3	2014-09-24	15	＜50%	7.89	31.91	61	18	39.5	4.29	78.62	15.8	7	78	137.1	4.3	No	Yes	3	14	5	3	5
金龙	1491738	22	Male	AML-M3	2014-01-09	76	＜50%	8.46	40	94	18.5	43.1	3.9	27.44	18.5	9.3	102.6	140	4.3	No	No	2	12	4	4	4
金兴桥	1477770	64	Male	CL	2013-11-11	80	＜50%	17.8	66.93	97	13.9	33.6	1.97	221.1	23.1	10.3	74	140.6	5.45	No	No	0	11	4	4	5
柯福元	1446120	47	Male	MDS	2013-11-19	6	≥50%	2.7	10.51	54	18.9	69.5	4.79	0.45	20	30.2	37.3	139.2	3.52	No	No	1	13	4	2	5
柯贤忠	1499976	54	Male	AML except M3	2014-05-16	32	＜50%	2.36	12.62	77	13	46.9	6.95	0.2	25.9	3.3	53.4	140.2	3.25	No	No	0	11	4	2	3
孔凡兵	1525753	38	Male	AML-M3	2014-05-26	36	＜50%	20	120	98	16.8	41.8	2.85	14.24	23.9	7.6	53.1	142	3.99	No	No	2	4	5	4	6
雷虎	1237503	27	Male	AML except M3	2013-12-25	198	＜50%	0.92	2.04	118	24.9	47.3	4.84	7.22	32.8	289.7	26.9	130.1	2.75	No	No	4	6	2	2	4
雷小玲	1342303	56	Male	MM	2013-08-29	191	＜50%	3.66	14.57	88	13.4	33.5	3.1	5.8	32.1	15.9	92.7	139.7	4.06	No	No	0	5	2	2	2
雷正文	1421462	64	Male	AML except M3	2013-05-25	29	≥50%	3.51	20.1	109	13.9	35.2	3.54	66.54	20.5	10.3	105.1	145.8	3.13	Yes	No	0	12	4	4	5
李波	1530682	52	Male	AML except M3	2014-06-03	33	＜50%	8.45	34.53	65	16.7	52	3.9	7.55	17.3	98.8	114	134.5	4.22	Yes	No	3	9	5	4	7
李大仲	1469863	57	Male	AML except M3	2014-10-16	34	＜50%	4.86	16.23	60	16.5	48.5	4.93	6.43	13.5	11	67.5	140.3	3.19	No	No	0	11	4	2	3
李桂菊	1032819	72	Female	others	2013-11-15	340	＜50%	0.66	0.01	75	26.4	180	2.82	19.32	69	17.2	53.9	146.1	5.62	No	No	0	15	2	2	4
李国池	1438543	78	Male	AML except M3	2014-05-05	18	＜50%	2.87	10.85	74	15.6	49.2	3.31	11.75	19.5	15.1	83.9	139	3.64	No	Yes	0	14	4	2	3
李恒恒	1500533	20	Male	AML except M3	2014-01-28	12	＜50%	8.66	36.47	76	15.7	48.4	1.87	13.92	26.9	17.6	93.2	138	3.3	Yes	Yes	0	5	5	4	6
李火民	1349795	70	Male	AML except M3	2013-08-12	11	≥50%	9.6	42.5	77	16.4	54.5	4.97	4.66	17.9	10.4	94.6	139.8	3.74	Yes	No	0	11	5	5	9
李清香	1315277	65	Female	AML except M3	2014-09-11	20	＜50%	9.52	38.31	96	19.9	61.2	4.84	61.34	20.6	4.7	56.8	142	3.01	Yes	Yes	1	14	6	4	8
李泉	1423918	71	Male	MM	2013-06-13	143	＜50%	9.43	32.36	71	18.2	48.9	2.92	4.4	22.9	8.9	130.9	132.5	3.57	Yes	No	2	12	3	4	6
李世才	1444255	70	Male	AML except M3	2014-01-20	12	≥50%	7.88	23.91	80	15.8	54.8	2.33	21.76	18.7	7.7	92.2	138.3	4.27	No	No	0	13	4	3	7
李先枝	1394122	44	Female	AML except M3	2013-04-24	22	≥50%	3.39	13.75	70	14.8	53.2	3.55	0.07	17.9	15.5	48.1	137.6	4.69	No	No	0	12	4	2	5
李正浩	1404147	55	Male	lymphoma	2014-04-24	133	＜50%	2.92	10.81	89	14.2	38.1	2.94	4.7	31.0	16.5	77.8	141.0	3.8	No	No	0	5	2	2	2
廖传英	1401640	76	Female	AML except M3	2014-09-20	70	＜50%	13.9	51.97	71	16.3	36.9	0.95	8.35	30.9	11.5	81.3	140	3.6	No	No	0	8	5	6	6
林荣东	1531749	53	Male	AML-M3	2014-06-24	33	＜50%	20	120	89	15.4	52	3.56	1.69	16.7	35.4	58.4	136.4	4.47	Yes	Yes	3	13	5	5	8
刘大翠	1493382	44	Female	AML except M3	2013-12-23	48	＜50%	12.71	49.59	92	13.7	35.2	3.88	0.96	23.2	8.6	46.8	141.1	3.54	Yes	No	0	10	5	5	7
刘风伢	1419314	67	Female	ALL	2013-06-01	5	≥50%	11.23	50.7	50	29.9	47.5	1.95	0.07	18.8	145.7	67.9	153	4.42	Yes	Yes	8	24	7	7	10
刘海波	1465022	40	Male	AML except M3	2014-01-15	38	＜50%	7.17	30.11	76	15.2	36.2	4.88	1.03	14.3	8.4	82.5	141.5	4.15	No	No	0	8	5	3	5
刘海军	1314940	69	Male	AML except M3	2013-08-26	14	≥50%	14.53	64.99	64	14.7	50.1	2.79	12.05	17.7	22	65.1	130	4.79	No	No	1	11	5	4	8
刘红建	1538051	37	Female	ALL	2014-06-17	9	＜50%	17.43	53.9	100	19.9	37.2	0.88	88.28	19	18.2	60	139.4	3.59	No	No	0	10	7	6	8
刘欢	1350637	22	Male	AML except M3	2014-06-18	41	＜50%	4.24	15.79	67	14.6	49.1	4.93	6.14	19.7	16.5	56.6	138.2	2.77	No	No	0	11	4	2	3
刘会云	1266926	44	Female	AML except M3	2013-04-11	70	＜50%	20	120	57	25.8	128.1	0.81	15.03	38.9	22.2	190.7	125	2.8	No	Yes	8	18	7	7	8
刘金德	1394164	69	Female	AML except M3	2014-05-13	21	＜50%	20	120.56	51	22.8	68	3.26	1.16	17.6	7.8	108.1	135.4	4.36	No	No	0	14	6	5	7
刘金元	1246915	55	Male	AML except M3	2014-09-17	18	≥50%	20	120	56	17.3	37.5	4.88	0.16	18.1	48.3	70.8	149	3.66	Yes	Yes	5	21	5	5	8
刘玲	1477276	22	Female	lymphoma	2013-11-07	37	＜50%	9.23	40.17	73	17	53.4	1.67	2.88	18	19.8	110.7	145.6	3.7	Yes	No	1	15	5	5	8
刘思刚	1476634	50	Male	CL	2014-10-29	42	≥50%	8.49	29.66	87	14.2	38.1	4.02	192.5	19.4	5.6	89.2	124	1.9	Yes	No	0	18	5	4	7
刘小华	1479996	35	Female	AML-M3	2013-11-15	51	＜50%	20	92.09	83	16.3	38.1	2.3	1.54	11.6	6.3	61.2	138	3.8	Yes	No	0	11	4	5	6
刘学显	1414992	48	Male	lymphoma	2014-06-17	38	＜50%	9.52	38.78	92	14.1	35.2	1.76	13.65	47.3	73.4	59.5	131.2	3.99	No	No	2	5	5	3	6
刘英兰	1493500	38	Female	AML-M3	2013-12-24	8	＜50%	20	108.5	86	15.7	46	3.34	0.42	16.5	10.9	50.9	135	3.5	Yes	No	0	12	5	5	7
刘永花	1519925	45	Female	AML except M3	2014-05-19	22	＜50%	2.58	11.44	39	15.8	50.6	3.4	2.63	20.9	16.3	106.8	130.3	3.6	Yes	No	0	8	4	3	5
柳系舟	1477682	73	Male	MDS	2013-12-01	17	≥50%	13.59	108.4	35	19.6	48.6	4.58	52.3	19.5	59.8	183.7	145	4.8	Yes	Yes	14	38	6	5	9
柳毅	1375234	48	Male	AML except M3	2014-05-16	4	＜50%	20	95.42	90	21.1	42.9	0.83	4.43	17.4	102.2	127.4	140	5.7	Yes	Yes	7	15	7	8	9
龙科	1498032	37	Male	AML-M3	2014-01-20	65	＜50%	20	120	82	18.9	42.2	1.61	75.93	15.5	6.4	61.3	141	3.45	Yes	Yes	6	22	4	5	6
卢成	1460112	25	Male	CL	2013-11-19	43	＜50%	6.17	21.31	87	16.5	39.6	1.53	58.04	21.8	6.2	61.2	138.7	3.45	No	No	0	9	4	3	5
鲁桃春	1413637	48	Female	AML-M3	2014-04-25	34	＜50%	20	62.5	82	20.6	39.2	1.08	1.43	10.7	17.7	61.2	135.7	4.67	No	No	0	10	6	6	7
罗丹	1432296	16	Female	others	2014-06-22	24	＜50%	8.03	33.27	75	15.2	46.2	3.74	8.18	20.1	7.9	73.5	140	3.94	No	No	1	9	5	3	5
罗甫佑	1461980	61	Male	AML except M3	2013-11-11	18	＜50%	3.41	12.52	63	18	65.6	3.49	1.49	16.6	9.2	75.2	137.7	2.81	No	No	0	14	4	2	4
罗忻水	1488481	66	Male	lymphoma	2014-01-03	120	＜50%	9.22	38.78	89	16.5	43.4	1.45	12.63	10.1	92.9	96.9	142	4.87	Yes	No	2	11	3	5	6
罗柱	1447513	21	Male	AML except M3	2014-09-22	25	＜50%	0.6	0.01	9	120	180	0.5	2.09	21.3	11.6	42.8	135.6	4.7	Yes	No	0	8	5	6	7
吕红伟	1493262	26	Male	AML except M3	2013-12-17	51	＜50%	13.47	70.33	120	14	40.2	5.86	1.84	15.3	9.5	91.1	138.4	3.92	Yes	No	0	8	4	5	6
吕智泉	1478716	73	Male	CL	2013-11-23	26	＜50%	2.95	26.4	53	17.9	45.2	2.33	22.45	18	16.4	58.2	136.9	3.41	Yes	No	0	16	5	4	4
马浩	1464992	30	Male	ALL	2014-10-07	28	＜50%	3.69	20.1	95	14	31.4	1.24	1.84	25.7	11.5	78.8	138.3	3.82	No	No	0	6	4	4	3
梅建元	1494186	41	Male	AML-M3	2013-12-25	41	＜50%	8.17	31.01	99	13.2	42.8	5.93	7.34	19.7	13	50.3	139	4	No	No	0	9	5	3	5
倪正勇	1466331	73	Male	lymphoma	2014-01-09	77	＜50%	5.04	21.31	45	19	59.7	0.93	21.01	21.5	11.8	40.2	141.4	4.16	Yes	Yes	0	15	4	6	7
彭新珍	1496839	63	Female	AML except M3	2014-01-27	31	＜50%	18.31	107.58	49	19.9	58.6	1.63	185.1	17.7	10.4	85.8	143.4	2.73	No	Yes	0	16	6	4	7
彭训华	1345490	68	Female	lymphoma	2014-04-22	108	＜50%	3.54	11.67	51	16.5	44.6	1.55	11.84	23.6%	33.9	68.2	133	3.7	Yes	No	2	13	2	3	3
彭义洪	1483863	69	Male	MM	2013-11-28	269	＜50%	1.96	11.31	70	18	56.5	3.85	4.66	23.2	11.2	116.4	133.9	3.5	No	No	1	9	2	2	3
钱光荣	1448543	53	Male	CL	2013-08-30	918	＜50%	4	13.75	93	15.6	52.8	4.22	74.02	24.6	14.3	66	138.2	4.2	Yes	No	0	10	2	3	4
邱清怡	1423913	59	Female	MM	2014-06-18	31	＜50%	3.39	10.11	86	16.8	40.9	1.39	8.89	23.3	10.9	51.3	138.3	3.74	No	No	0	9	4	3	3
邱祖先	1480209	53	Male	CL	2013-11-12	465	＜50%	8.46	33.72	101	15	50.1	6.14	191.9	19.2	4.8	106.9	142.3	4.74	No	No	0	12	3	3	5
全应兰	1477990	50	Female	AML except M3	2013-11-15	64	＜50%	19.67	53.8	99	15.3	42	1.93	8.02	28.9	8.2	50.4	139	3.87	Yes	No	0	8	4	5	6
任宾宾	1349893	19	Male	lymphoma	2014-04-17	28	＜50%	16.99	65.48	38	14.8	42.7	3.32	0.09	17.3	11.1	43.3	138	4.1	No	No	0	13	5	4	6
施鹏	1464218	18	Male	AML except M3	2014-09-24	32	＜50%	3.66	10.11	78	15.7	45.4	4.36	27.94	21.8	11.6	59.7	141.7	3.94	No	No	0	6	4	2	3
宋正生	1288184	71	Male	AML except M3	2014-01-03	20	＜50%	2.41	5.8	28	20.1	49.9	3.31	1.04	18.9	48.3	75	141.3	3.73	No	No	3	16	3	1	4
孙朝波	1489056	25	Male	ALL	2014-01-10	25	＜50%	12.28	61.6	84	15.9	52.9	3.96	0.91	18.1	7.2	90.6	133.5	3.76	Yes	No	0	10	5	5	8
孙大海	1477924	27	Male	AML-M3	2013-11-13	17	＜50%	20	120.99	109	20.6	45	1.79	67.42	19.6	11.5	226.3	143	6.3	No	No	2	16	6	4	7
孙映红	1475828	20	Female	AML-M3	2013-11-09	8	≥50%	20	229.7	81	18	52.3	1.64	33.82	19.5	4.4	39.6	136.8	3.46	No	No	0	13	5	4	8
孙运秋	1392077	63	Female	AML except M3	2014-06-13	11	＜50%	20	120	99	17.1	63	1.95	20.88	20.5	8.7	57.6	140.9	4.89	No	No	0	9	5	4	7
谭良军	1167786	50	Male	CL	2014-10-30	40	＜50%	2.96	10.11	80	15.6	51.5	4.88	3.62	23.9	9.9	74.3	136	3.66	No	No	0	9	4	2	4
田国金	1472068	57	Male	MM	2014-11-03	12	≥50%	2.55	13.1	42	28.8	56.4	2.26	4.62	16.1	12.5	552.5	142	5.3	Yes	Yes	4	15	6	5	7
田明亮	1435263	62	Male	AML except M3	2013-08-03	58	＜50%	11.5	46.7	76	17	38.4	2.67	3.94	18.2	9.7	77.2	146.3	3.01	No	No	0	10	4	4	5
田郁光	1488911	60	Male	AML-M3	2013-12-24	15	＜50%	20	120	80	19.1	49.8	0.98	29.55	17.7	34.4	102.4	142.5	3.57	Yes	Yes	2	16	6	7	8
万建霞	1493337	50	Female	AML-M3		66	＜50%	15.23	67.7	110	13.8	30.6	2.47	4.43	21.8	15.5	51.8	143	3.3	No	No	0	9	4	4	5
汪保安	1442493	41	Male	AML except M3	2013-08-10	17	＜50%	20	168.4	77	16.9	42.7	3.74	0.91	15.4	24.3	154	137.7	3.3	Yes	No	2	16	5	5	7
王冰杰	1480087	25	Male	lymphoma	2013-11-12	40	＜50%	16.69	67.9	46	107.6	175.5	0.5	5.16	15	108.3	137.4	137.2	5.76	No	Yes	4	9	8	8	9
王家贵	1406884	68	Male	MM	2014-04-10	120	＜50%	5.17	19.17	44	15.3	46.4	2.17	4.44	26.2	16.2	151	145.8	3.48	No	No	1	12	2	2	4
王俊	1468686	22	Male	AML-M3	2014-10-16	46	＜50%	20	58.7	118	17.1	34.6	1	22.54	20.4	12.9	64.4	138.3	3.76	No	No	0	6	5	5	6
王俊富	1497524	24	Male	AML except M3	2014-05-12	21	≥50%	4.62	22.03	50	17.9	62.6	3.05	4.35	19.8	16.2	84.1	145.1	3.72	Yes	No	0	9	4	4	6
王磊	1491689	35	Male	AML-M3	2014-01-07	56	＜50%	15.43	49.11	92	14	36.1	1.42	2.33	25	7.1	66	139.3	4.14	No	No	0	7	4	5	5
王培枝	1463899	54	Female	AML except M3	2014-09-23	42	＜50%	20	115.27	112	15.1	31.5	2.07	51.44	20.9	10.1	96.2	148	4.06	No	No	2	11	5	4	6
王晓平	1447105	45	Male	AML except M3	2013-08-28	14	＜50%	20	115.72	96	16.4	45.4	3.61	174.71	23.7	17.7	112	141.3	3.6	No	Yes	1	13	5	4	6
王秀芳	1462547	38	Female	MDS	2013-12-27	74	＜50%	7.78	24.78	79	14	45	3.85	7.82	25.4	30.4	204.1	138	4.6	No	No	3	7	4	3	4
王炎	1470510	18	Male	AML except M3	2014-10-09	20	＜50%	4.75	16.64	75	13.7	44.5	3.06	2.44	21.1	8.7	78.8	137	4.14	No	No	0	6	4	2	3
王怡安	1383556	43	Male	AML-M3	2014-01-08	21	＜50%	20	120	72	22.3	62.7	6.6	4.89	27.3	9.5	75.2	138.7	3.82	Yes	Yes	0	7	6	6	8
王义智	1327123	41	Female	AML except M3	2014-05-08	15	≥50%	4.37	18.36	77	16.7	39.7	4.05	34.85	15.7	12.5	72.1	147.7	3.73	No	No	0	11	4	2	4
王泽人	1384796	57	Male	MDS	2014-04-06	254	＜50%	6.57	22.4	60	17.7	49.9	4.04	3.59	25.8	20.4	49.3	133.8	4	No	No	1	9	2	3	5
魏格英	1446224	49	Female	AML-M3	2013-08-19	53	＜50%	11.33	30.11	87	15	29.6	1.76	16.13	18.3	7.6	60.6	138.9	4.07	No	No	0	9	4	3	5
魏璐	1479642	26	Male	AML except M3	2013-11-06	15	＜50%	8.55	27.43	77	15.6	36.9	1.85	10.64	30	9.2	77	139.9	4.8	No	No	0	2	5	3	5
邬桂兰	1487474	65	Female	AML except M3	2013-12-10	23	≥50%	12.73	64.51	61	17.2	43.7	5.86	17.81	22.8	19.8	64	145	3.1	Yes	Yes	9	28	5	5	8
吴成宝	1484627	57	Male	AML except M3	2013-12-17	34	＜50%	6.07	35.55	94	14.1	45.1	6.21	0.16	23.9	13.1	71.9	133.5	4.11	Yes	No	0	14	5	4	6
吴翠华	1137008	49	Female	AML-M3	2013-08-28	22	＜50%	20	167	102	22	45.8	0.6	10.09	31.5	10.2	70.5	144	3.53	Yes	No	0	4	8	8	10
吴道兵	1422447	45	Male	AML except M3	2013-08-07	19	＜50%	9.43	43.91	73	15.8	54	3.44	3.3	16.9	10	42.2	137	3.5	No	No	3	13	5	4	7
吴宏胜	1443542	58	Male	CL	2013-08-12	31	＜50%	2.71	10.91	83	15.5	62.4	7.14	17.19	20.7	5.6	61	142.5	3.9	No	No	0	11	4	2	4
吴兰章	1427848	71	Female	MM	2014-07-01	21	＜50%	20	120	94	15.9	45.2	5.2	11.12	32.9	19.1	812.4	134	5	Yes	No	5	11	5	5	7
吴小定	1460267	48	Female	AML-M3	2013-08-21	23	＜50%	20	115	115	18.7	40.2	0.66	10.01	26.3	9.2	53.1	142.7	3.33	Yes	No	0	7	6	7	8
吴永波	1442195	49	Male	MM	2014-09-02	72	＜50%	2.71	10.1	78	13.1	43.7	5.27	5.6	33.5	16.6	58	134	3.77	No	No	0	4	3	2	2
吴长杰	1419242	21	Male	lymphoma	2014-05-20	31	＜50%	2.62	12.5	98	15.8	46.9	1.01	3.44	38.8	16.5	62.4	136.3	3.94	No	No	0	5	4	3	3
夏春荣	1523936	64	Female	MDS	2014-05-04	35	≥50%	2.67	11.67	85	17.5	47.7	3.23	1.2	23.1	15.1	66.6	142.6	5	No	No	0	9	4	2	4
夏淑琼	1519020	49	Female	AML-M3	2014-04-15	62	＜50%	3.9	14.1	113	13.6	29.9	1.83	1.57	23.7	12.9	40	137	3.8	No	No	0	10	3	2	2
肖巧玲	1463773	44	Female	ALL	2014-10-14	4	≥50%	9.01	43.44	60	18.3	43.6	0.85	0.04	18.1	11.6	95.4	136	5	No	Yes	0	13	6	6	8
肖琴	1443341	27	Female	lymphoma	2013-08-18	14	≥50%	3.15	17.9	85	12.5	52.5	3.37	0.48	20.6	11.3	67.8	139.4	4.29	No	No	0	8	4	2	5
肖瑞思	1182350	18	Male	ALL	2013-12-03	464	＜50%	3.06	10.11	134	12.4	40	5.12	9.84	37.1	16.4	34.4	137.6	4.11	No	No	0	4	2	2	2
肖斯	1329599	28	Male	ALL	2014-04-17	28	＜50%	11.98	55.81	28	19.2	50	0.62	10.7	17.1	295.2	34	139.9	3.4	Yes	No	6	9	6	7	9
肖文波	1388193	17	Male	ALL	2013-08-18	43	＜50%	2.68	15	72	14.4	60.1	6.55	1.12	18.6	21	71.4	136.1	3.97	No	Yes	2	8	4	2	4
肖晓保	1376179	59	Male	AML except M3	2013-08-02	10	≥50%	2.96	10.11	38	16.8	46.8	2.58	2.18	11.2	14.6	44.9	136.4	3.85	No	No	0	15	4	2	4
肖晓兰	1330656	50	Female	ALL	2014-10-22	33	＜50%	3.43	10.91	90	13.8	51.2	6.07	5.47	19.8	5	56.6	139	3.38	No	No	0	10	4	2	4
谢东庭	1445354	60	Male	CL	2013-11-28	221	＜50%	3.06	10.91	85	14.2	55.5	1.99	16.09	26.3	5.2	70.4	143.8	3.93	No	No	0	8	2	2	3
谢冬平	1490372	32	Female	CL	2014-01-20	13	＜50%	9.94	36.47	97	14.1	38.7	3.96	67.22	19	7.6	81.7	142.2	4.25	No	No	0	10	5	3	6
辛玉	1529874	57	Female	ALL	2014-05-09	9	＜50%	15.94	116.1	72	14.3	29.7	2.08	1.94	28	44.5	59.3	142	5.1	No	No	2	9	5	4	6
熊玉洁	1405692	36	Female	ALL	2014-04-18	18	＜50%	5.87	21.71	22	27.4	59.6	0.72	5.43	20.1%	343.8	24.8	144	3.9	Yes	Yes	6	9	7	7	9
徐安新	1397605	62	Male	lymphoma	2014-05-25	75	＜50%	9.42	35.4	58	20.7	59.2	1.75	3.35	27.7	7.9	178.7	143.5	4.34	Yes	No	3	12	5	5	7
徐安新	1472707	63	Male	lymphoma	2013-11-01	193	＜50%	5.07	20.02	88	14.4	50.2	7.14	6.26	28.3	10.3	78	131.4	4.31	Yes	Yes	4	17	2	4	6
徐国学	1461315	47	Male	AML except M3	2014-09-03	21	≥50%	20	120	86	19.9	46	1.83	160	25	10.6	55.3	144	3.3	No	No	0	12	6	4	8
徐汉成	1443206	69	Male	AML-M3	2013-12-23	22	≥50%	7.17	25.22	86	15	37.6	1.79	52.39	20.9	4.8	108.4	138.9	3.49	No	No	0	14	5	3	6
徐丽芳	1535177	32	Female	AML-M3	2014-06-16	63	＜50%	7.28	21.27	98	13.7	41.1	1.5	0.72	21.7	4.8	59.9	139	3.3	No	No	0	9	3	3	4
徐秀华	1470189	65	Female	MM	2013-11-01	87	＜50%	20	120	117	13.7	31.4	3.56	7.49	21.3	8.4	101.2	142.4	4.32	No	No	0	9	4	4	5
徐章义	1449572	51	Male	AML-M3	2014-09-03	41	＜50%	20	87.78	95	18.6	38.4	0.81	13.27	19.3	7.8	82.1	134.5	4.8	Yes	No	0	8	6	7	8
许贵乐	1412301	41	Male	AML except M3	2014-05-17	3	＜50%	4.63	20.02	43	19.9	79.3	1.97	8.19	15.4	27.6	99.6	133.9	4.3	Yes	Yes	1	9	5	4	5
许玉玲	1449720	58	Female	AML except M3	2013-11-27	11	≥50%	20	135	68	20.9	48.6	4.67	11.36	23.1	5.6	59.5	141.8	3.28	Yes	Yes	3	18	6	6	9
闫俊	1377730	32	Male	AML except M3	2013-08-13	18	＜50%	20	105.74	55	17	42.5	3.03	5.18	20.2	22.3	43.9	137	5.4	No	Yes	6	18	5	4	6
闫荣友	1468218	58	Male	ALL	2014-10-16	14	＜50%	4.44	18.33	86	13.5	53.1	6.15	1.37	18	69.4	136.8	135.7	3.59	No	No	3	13	4	2	4
颜波	1239097	37	Male	ALL	2014-01-27	32	＜50%	10.73	46.74	44	17	46	2.96	16.87	21.3	49.1	64.8	140.4	4.05	No	Yes	6	10	5	4	6
杨桂娥	1466699	67	Female	AML except M3	2014-09-25	24	＜50%	20	120	69	20.8	49.5	0.68	13.53	25	11	54.8	141.4	3.19	Yes	No	1	10	7	7	9
杨家玲	1252765	48	Female	AML-M3	2014-04-28	8	＜50%	20	76.4	115	14	34.6	2.14	4.56	30.0	16.7	53.2	133.7	3.41	Yes	No	1	5	5	5	7
杨良玉	1475204	18	Male	ALL	2013-11-18	39	＜50%	3.87	10.11	125	12.3	28.9	2.51	3.13	25.1	87	55.1	139.7	5.06	Yes	No	2	4	4	3	4
杨水平	1406458	46	Female	ALL	2014-04-19	13	＜50%	18.95	95.42	116	14.9	32.3	1.52	0.17	17.1	25.2	42.1	134	4.4	No	No	1	14	5	4	6
杨喜兰	1499294	39	Female	AML-M3	2014-01-22	51	＜50%	20	120	106	19.9	41.2	0.84	9.78	16.9	13.6	59.1	135.7	3.76	No	No	0	8	6	6	7
杨细果	1468004	20	Male	ALL	2014-10-14	6	＜50%	7.8	29.21	69	17	45.3	8.01	1.48	15.8	82.5	54.2	139	3.66	No	Yes	6	19	5	3	5
杨亚林	1463803	23	Female	ALL	2014-10-31	114	＜50%	3.54	11.71	90	14.1	36.4	6.44	7.91	22.4	9.1	41.8	131.7	3.9	No	No	0	6	2	2	2
杨以华	1461327	57	Female	AML except M3	2014-09-12	27	＜50%	7.36	28.76	90	14.4	42.4	2.86	0.46	16.5	7	88.2	136.5	3.89	No	No	0	13	5	3	5
姚正侠	1466278	57	Female	AML except M3	2014-09-22	54	＜50%	20	121.85	68	16.7	37.2	1.41	33.45	24.6	9.4	60	141.3	3.74	No	No	0	11	4	5	5
殷双梅	1490333	29	Female	AML except M3	2014-01-06	47	＜50%	2.13	14.16	79	13.6	54.5	5.49	6.96	20.9	8.6	33.9	142	4.1	No	No	0	6	4	2	4
应岳汉	1289380	15	Male	ALL	2014-06-18	8	＜50%	2.43	2.78	26	19.9	61.2	0.6	8.9	25	516.4	38.3	139.4	4.98	No	No	4	7	4	3	5
游乾坤	1531052	15	Male	ALL	2014-05-28	41	＜50%	4.32	12.44	109	13.9	36.7	2.25	3	18	2	95.6	143.4	3.67	Yes	No	2	11	4	3	4
余德光	1531433	64	Male	lymphoma	2014-06-11	14	＜50%	11.3	41.47	53	18	45.3	1.33	5.01	16.3	20.2	62.7	135	3.6	Yes	Yes	1	9	5	6	7
余义军	1532411	40	Male	AML-M3	2014-06-05	48	＜50%	20	43.65	104	15.7	32.2	1.27	20.63	28.1	32.2	113	138	4.14	No	No	2	6	5	5	6
俞云忠	1229181	33	Male	ALL	2014-10-21	35	＜50%	13.39	55.81	59	15.1	44.6	2.32	7.19	18.2	454.6	108.4	134.9	3.94	No	No	4	6	5	4	6
袁成球	1532299	60	Male	AML except M3	2014-06-03	46	＜50%	2.83	11.38	97	14.8	52.7	4.62	29.97	19.1	8.61	104.2	137	4.62	Yes	Yes	0	11	4	3	5
袁胜兰	1494334	43	Female	AML except M3	2014-01-17	3	＜50%	3.52	12.52	73	16	52.6	6.6	0.06	19.2	19.3	48.3	137.6	3.58	No	No	0	12	4	2	4
占淑芳	1495509	41	Female	AML except M3	2014-01-13	45	＜50%	20	120	73	16.4	46.8	4.12	30.54	21.9	12.2	67.7	137	4.1	No	No	0	6	5	4	6
张宝香	1413454	55	Female	AML except M3	2014-04-25	10	＜50%	19.61	109.8	79	16.9	53.1	3.94	2.43	17.6	6.7	81.8	141.2	3.8	No	No	0	11	5	4	7
张常勉	1493264	86	Female	AML except M3	2014-01-09	44	＜50%	3.12	10.51	52	15.8	43.2	4.22	11.71	18.6	14.6	85.7	141.4	3.13	No	No	0	13	4	2	3
张道瑛	1170956	61	Female	AML except M3	2014-04-12	16	＜50%	5.38	17.06	67	15.4	45.5	2.39	62.03	26.9	8.3	83.4	143.4	3.81	No	No	0	11	4	2	5
张红华	1461306	32	Male	AML-M3	2014-09-03	8	＜50%	20	102.49	105	16.1	37.9	1.47	0.84	18	13.9	73.3	144	3.3	Yes	No	0	11	5	6	7
张菊英	1401678	68	Female	AML except M3	2013-11-19	66	＜50%	5.47	19.6	98	13.4	39.2	3.61	1.78	34.3	11.4	54.7	136.2	4.02	No	No	0	9	3	2	4
张亮	1449249	28	Female	AML-M3	2014-09-05	18	＜50%	14	52.93	109	16.4	31.7	1.36	4.18	24.8	17.2	72.1	141	4.3	No	No	0	4	5	5	6
张乔	1498198	19	Male	ALL	2014-01-29	48	＜50%	9.12	36.47	95	14.7	42.8	2.99	4.83	29.1	7.6	58.8	139	3.3	No	Yes	0	5	5	3	6
张水生	1477740	19	Male	AML except M3	2014-01-16	140	＜50%	3.39	16.64	73	13.4	38.3	1.98	1.37	26.7	5	40.8	141.6	4.06	No	No	0	8	2	2	2
张万超	1497003	45	Male	CL	2014-01-15	228	＜50%	6.09	22.17	93	16.4	44.4	5.44	188.03	29.5	14.2	92	140	3.74	No	No	0	10	2	3	4
张绪元	1470596	60	Male	MDS	2013-11-19	10	＜50%	10.58	70.5	96	15.1	52.5	5.02	1.84	18	16.5	177.2	134.2	4.64	No	No	2	14	5	4	7
张振邦	1411568	50	Male	AML except M3	2014-04-26	21	＜50%	7.38	34.18	70	15.1	50.5	3.82	8.2	19.2	10.8	82.2	134	3.34	No	No	0	9	5	3	6
张祖会	1450299	50	Female	AML except M3	2013-09-08	6	＜50%	11.69	72.3	89	15	45.8	4.03	38.88	13.8	19.2	122.5	138.9	3.28	No	Yes	1	14	5	4	6
赵爱贵	1448318	42	Female	AML-M3	2013-08-29	17	≥50%	20	102.02	76	19.2	47.8	1.13	5.08	15	9.2	327.4	133.1	3.66	No	Yes	6	14	5	5	7
赵敏	1460769	34	Female	AML except M3	2014-10-10	73	＜50%	2.34	10.91	74	14.4	37.8	6.86	2.69	19.7	6	54	139	4.57	No	No	0	8	3	2	2
赵培华	1405444	49	Male	AML except M3	2014-04-11	8	＜50%	20	121	59	23.1	41.6	3.54	0.17	19.2	90.9	202.5	165.5	3.51	No	Yes	12	39	7	5	8
赵维成	1518915	23	Male	others	2014-05-08	13	＜50%	6.54	20.0	50	13.7	66.1	2.49	11.77	40.9	7.5	90	129.2	4.07	No	No	0	4	4	3	6
赵翔	1477202	21	Male	ALL	2013-11-04	23	＜50%	7.09	24.78	115	12.6	38.4	3.59	24.33	27.2	31.7	63.5	142	4.34	No	No	1	6	5	3	5
郑曾熠	1535695	28	Male	CL	2014-06-04	122	＜50%	13.36	41.53	117	17.2	39.8	3.74	205.43	27.5	13.1	122.1	137.1	3.91	No	No	1	8	3	4	5
周洁	1526498	18	Female	AML except M3	2014-05-09	93	＜50%	17.71	101.92	91	12.6	33.6	4.12	6.9	17.5	18.7	90.2	137	3.4	No	No	0	9	4	4	5
周军	1470318	35	Male	ALL	2014-04-16	86	＜50%	4.45	19.16	124	14.1	31.3	4.29	3.83	26.3	6.2	59.9	148	2.78	Yes	No	2	9	3	3	3
周康	1490430	35	Male	AML-M3	2014-01-09	42	＜50%	8.17	25.22	103	14.7	34.1	2.26	4.46	20.3	7.8	67	136.7	4.4	No	No	0	4	5	3	5
周连舫	1467826	46	Male	AML except M3	2014-10-19	33	＜50%	9.79	46.7	26	31.7	61	3.72	0.8	24.5	149.2	197.6	157	4.2	No	Yes	15	35	7	6	8
周明在	1460743	51	Male	CL	2014-09-13	92	＜50%	12.42	56.7	58	18.9	61	2.86	26.78	41.3	4.3	119.4	135.8	3.75	Yes	No	1	6	4	5	7
周婷婷	1465221	32	Female	CL	2013-11-08	116	＜50%	3.75	11.71	71	20.8	57.4	5.61	36.4	17.7	25.8	67.1	139.4	4.07	Yes	No	1	8	3	3	4
周晓兰	1435986	42	Female	MM	2013-08-12	22	＜50%	8.24	32.81	77	40.2	73.9	3.85	15.99	15	14.5	338	133.7	3.1	No	No	4	12	7	5	7
周颖	1342682	18	Female	AML except M3	2014-09-04	1	＜50%	4.96	16.64	67	15	53.5	2.22	1.7	30	10.4	64.5	145.2	4	No	No	0	4	4	2	4
周裕民	1432083	63	Male	lymphoma	2014-06-23	9	＜50%	20	121	101	15.5	41.1	2.64	2.86	22.8	22.7	135.5	137	4.02	Yes	No	2	11	5	5	7
周召忠	1470431	58	Male	lymphoma	2014-10-14	15	＜50%	4.65	17.48	57	14.6	35.8	1.7	2.73	15.2	423.1	48.7	133.3	4.07	Yes	No	4	13	4	3	4
朱观明	1162651	48	Female	AML except M3	2014-01-08	7	≥50%	20	120	89	16.5	42	2.5	4.6	13.9	7.2	52.2	139	3.2	No	No	1	14	5	4	7
朱松林	1438647	38	Male	ALL	2013-08-26	338	＜50%	1.16	10.51	88	13.8	43.6	3.9	3.67	24.4	6.7	34.4	139.2	4.27	No	No	0	6	2	2	2
朱雪莹	1297376	17	Female	ALL	2013-08-07	24	＜50%	8.67	26.99	84	14.6	31.8	0.93	6.77	15.7	625.2	51.1	139.3	3.43	Yes	Yes	5	10	6	6	7
祝福庭	1506909	64	Male	AML except M3	2014-03-22	13	＜50%	5.05	23.1	58	17.8	41.7	0.97	0.32	20	13.6	71.4	140.1	4.33	No	No	0	11	5	5	6
祝培玉	1444799	57	Female	ALL	2014-05-26	70	＜50%	0.64	1.61	85	22.2	51.6	3.25	0.7	22.2	8.8	39.8	136	3.36	No	No	0	14	2	2	3
